# Supplementary material for: Plant resistance inducer AMHA enhances antioxidant capacities to promote cold tolerance by regulating the upgrade of glutathione S-transferase in tea plant
Source: Hortic Res. 2025 Mar 5;12(6):uhaf073. doi: 10.1093/hr/uhaf073 (PMC12038892; doi:10.1093/hr/uhaf073)
Supplement: Web_Material_uhaf073 [file web_material_uhaf073.zip]

Archive with 12 entries (12 files):
- Fig. S10.pdf
- Fig. S2.pdf
- Fig. S3.pdf
- Fig. S4.pdf
- Fig. S7.pdf
- S1.pdf
- S5.pdf
- S6.pdf
- S8.pdf
- S9.pdf
- Supplemental Table.xlsx
- Supplementary figure.docx
