# Supplementary material for: Plant resistance inducer AMHA enhances antioxidant capacities to promote cold tolerance by regulating the upgrade of glutathione S-transferase in tea plant
Source: Hortic Res. 2025 Mar 5;12(6):uhaf073. doi: 10.1093/hr/uhaf073 (PMC12038892; doi:10.1093/hr/uhaf073)
Supplement: Web_Material_uhaf073 [file web_material_uhaf073.zip › Supplemental Table.xlsx]

## Sheet: Table S2
Table S2. Processed RNA-seq data for 33 samples.
Treatment	Sample	Raw reads	Clean reads	Clean reads	Clean bases	Error rate(%)	Q20(%)	Q30(%)	GC content(%)	Total reads	Total mapped	Multiple mapped	Uniquely mapped
			Total clean reads					Multiple mapped	Multiple mapped				Multiple mapped
Control	Untreated_1	55308792	8351627592	52901354	7652637724	0.0266	97.39	92.87	45.5	52901354	47687890(90.14%)	2561200(4.84%)	45126690(85.3%)
	Untreated_2	49183634	7426728734	47517818	6943772473	0.0262	97.57	93.17	44.96	47517818	42810351(90.09%)	2083543(4.38%)	40726808(85.71%)
	Untreated_3	43506160	6569430160	41634780	6153868714	0.0268	97.28	92.55	45.56	41634780	36994964(88.86%)	2268488(5.45%)	34726476(83.41%)
0.01% Tween20	Pretreated_1	45210720	6826818720	42688956	6326708966	0.0266	97.38	92.77	45.16	42688956	38526666(90.25%)	2065114(4.84%)	36461552(85.41%)
	Pretreated_2	52661374	7951867474	50524344	7426931352	0.0263	97.47	93.07	45.04	50524344	45558818(90.17%)	2273808(4.5%)	43285010(85.67%)
	Pretreated_3	56864956	8586608356	54877926	7734307871	0.0265	97.47	93.08	44.82	54877926	49244622(89.73%)	2589964(4.72%)	46654658(85.02%)
AMHA	Pretreated_1	50616614	7643108714	48527658	7107416075	0.0265	97.38	92.86	45.36	48527658	43578145(89.8%)	2409065(4.96%)	41169080(84.84%)
	Pretreated_2	45985848	6943863048	44045028	6466320293	0.0265	97.42	92.86	45.54	44045028	39632846(89.98%)	2155464(4.89%)	37477382(85.09%)
	Pretreated_3	55088584	8318376184	51475280	7521901613	0.0266	97.37	92.83	45.2	51475280	46529625(90.39%)	2313038(4.49%)	44216587(85.9%)
0.01% Tween20	LT 0 h_1	45483288	6867976488	43448018	6272715349	0.0262	97.52	93.21	45.73	43448018	38264024(88.07%)	2705575(6.23%)	35558449(81.84%)
	LT 0 h_2	43462528	6562841728	41284610	6122186990	0.0266	97.38	92.75	45.47	41284610	36891311(89.36%)	2104753(5.1%)	34786558(84.26%)
	LT 0 h_3	57263034	8646718134	55341958	8109591144	0.0262	97.54	93.15	45.27	55341958	49629262(89.68%)	2802288(5.06%)	46826974(84.61%)
AMHA	LT 0 h_1	53095112	8017361912	51015472	7435695502	0.026	97.59	93.35	45.2	51015472	46130154(90.42%)	2515113(4.93%)	43615041(85.49%)
	LT 0 h_2	56189090	8484552590	53918090	7587738919	0.0264	97.46	93.11	45.58	53918090	47747256(88.56%)	2919996(5.42%)	44827260(83.14%)
	LT 0 h_3	46582068	7033892268	44107576	6516619904	0.0267	97.3	92.72	45.49	44107576	39161317(88.79%)	2582199(5.85%)	36579118(82.93%)
0.01% Tween20+cold stess	LT 12 h_1	47635630	7192980130	44996166	6664887743	0.0265	97.42	92.83	45.05	44996166	40932527(90.97%)	2118136(4.71%)	38814391(86.26%)
	LT 12 h_2	47228744	7131540344	44560252	6639750666	0.0274	97.06	92.04	46.15	44560252	38639942(86.71%)	2777846(6.23%)	35862096(80.48%)
	LT 12 h_3	45520776	6873637176	43737562	6518953009	0.0268	97.29	92.53	45.57	43737562	39653286(90.66%)	2066994(4.73%)	37586292(85.94%)
AMHA+cold stess	LT 12 h_1	45981208	6943162408	44265676	6563718907	0.0263	97.48	93.01	45.39	44265676	40086107(90.56%)	2163323(4.89%)	37922784(85.67%)
	LT 12 h_2	49955410	7543266910	48174828	7102480564	0.0265	97.45	92.82	45.18	48174828	43605942(90.52%)	2262027(4.7%)	41343915(85.82%)
	LT 12 h_3	43144042	6514750342	41877690	6224557241	0.027	97.24	92.28	45.1	41877690	37557252(89.68%)	2182308(5.21%)	35374944(84.47%)
0.01% Tween20+cold stess	LT 24 h_1	46410088	7007923288	43872524	6520807032	0.0265	97.4	92.8	45.82	43872524	39486784(90.0%)	2444171(5.57%)	37042613(84.43%)
	LT 24 h_2	45612892	6887546692	43821492	6493736275	0.0267	97.33	92.64	45.73	43821492	38921793(88.82%)	2625330(5.99%)	36296463(82.83%)
	LT 24 h_3	47095368	7111400568	45665330	6751614579	0.0262	97.53	93.07	45.25	45665330	41507715(90.9%)	2209264(4.84%)	39298451(86.06%)
AMHA+cold stess	LT 24 h_1	45992822	6944916122	44089810	6589554045	0.0263	97.46	92.98	45.75	44089810	39576305(89.76%)	3201936(7.26%)	36374369(82.5%)
	LT 24 h_2	45551788	6878319988	43587816	6450839392	0.0265	97.41	92.83	45.71	43587816	38844571(89.12%)	2929734(6.72%)	35914837(82.4%)
	LT 24 h_3	48812814	7370734914	47160722	7010460842	0.0267	97.38	92.64	45.19	47160722	42811116(90.78%)	2326381(4.93%)	40484735(85.84%)
0.01% Tween20	Recovery 2d_1	46726264	7055665864	44730900	6603974215	0.0264	97.45	92.98	45.08	44730900	40445527(90.42%)	2201660(4.92%)	38243867(85.5%)
	Recovery 2d_2	49467114	7469534214	46906156	6951411376	0.0266	97.37	92.76	45.41	46906156	42178749(89.92%)	2446907(5.22%)	39731842(84.7%)
	Recovery 2d_3	48626454	7342594554	46253052	6536843766	0.0268	97.33	92.79	45.56	46253052	41090419(88.84%)	2517415(5.44%)	38573004(83.4%)
AMHA	Recovery 2d_1	46313702	6993369002	43553784	6445339706	0.0267	97.3	92.66	45.35	43553784	39405352(90.48%)	2034811(4.67%)	37370541(85.8%)
	Recovery 2d_2	61422908	9274859108	59346590	8552325204	0.0264	97.48	93.08	44.94	59346590	53742430(90.56%)	2835481(4.78%)	50906949(85.78%)
	Recovery 2d_3	46746796	7058766196	44822074	6641674248	0.0262	97.53	93.13	45.1	44822074	40625354(90.64%)	2074886(4.63%)	38550468(86.01%)
Note: Q20 (%) and Q30 (%) refer to the percentage of bases with sequencing quality above 99% and 99.9% to the total bases, respectively.

## Sheet: Table S3
Table S3. The GO term enrichment for DEGs at each time point.
Group	Description	LogP
Pretreated: AMHA vs mock	L-ascorbic acid biosynthetic process	3.79244
	water-soluble vitamin metabolic process	2.46291
	vitamin biosynthetic process	2.44426
	organic acid biosynthetic process	2.40786
	organic cyclic compound biosynthetic process	2.38401
	vitamin metabolic process	2.31915
	L-proline biosynthetic process	2.28811
	monosaccharide biosynthetic process	2.27302
	arginine catabolic process	2.23709
	proline biosynthetic process	2.04588
	plant-type hypersensitive response	-1.95265
	singlet oxygen-mediated programmed cell death	-2.12159
	glutathione metabolic process	-2.15719
	negative regulation of biosynthetic process	-2.15789
	cellular response to external stimulus	-2.16755
	negative regulation of reactive oxygen species biosynthetic process	-2.26726
	negative regulation of nitric oxide biosynthetic process	-2.26726
	putrescine transport	-2.36394
	spermidine transmembrane transport	-2.48865
	regulation of gibberellic acid mediated signaling pathway	-2.816
LT 0 h: AMHA vs mock	detoxification	4.5385
	peptide metabolic process	3.96472
	glutathione metabolic process	3.50419
	removal of superoxide radicals	2.99121
	superoxide metabolic process	2.61999
	response to cytokinin	2.60467
	response to herbicide	2.58735
	L-ascorbic acid biosynthetic process	2.52572
	phenylpropanoid metabolic process	2.50641
	L-ascorbic acid metabolic process	2.46837
	stress-induced premature senescence	-2.27625
	organic acid catabolic process	-2.30346
	lipid metabolic process	-2.48974
	glycerophospholipid metabolic process	-2.5218
	response to stress	-2.61003
	defense response	-2.94889
	response to absence of light	-3.15324
	response to external stimulus	-3.28484
	phospholipid metabolic process	-3.55095
	cellular response to sucrose starvation	-4.15947
LT 12 h: AMHA vs mock	response to organonitrogen compound	6.44695
	defense response	5.77217
	innate immune response	5.48153
	response to hormone	5.34728
	immune response	5.09527
	response to lipid	4.74457
	cuticle development	4.14014
	response to osmotic stress	3.91989
	signal transduction	3.9143
	polysaccharide metabolic process	3.78071
	response to temperature stimulus	-1.83523
	regulation of stomatal opening	-2.00895
	proanthocyanidin biosynthetic process	-2.07814
	stomatal closure	-2.42183
	nonphotochemical quenching	-3.09256
	energy quenching	-3.09256
	cellular response to oxidative stress	-3.14661
	photosystem II assembly	-4.02292
	mitochondrial transport	-5.61255
	photosynthesis	-6.35463
LT 24 h: AMHA vs mock	glycosinolate metabolic process	7.15003
	cold acclimation	6.38087
	response to hormone	6.33104
	defense response	5.99489
	response to cold	5.93579
	response to abscisic acid	4.19728
	response to temperature stimulus	4.13453
	hormone-mediated signaling pathway	4.09846
	response to lipid	4.04155
	response to salicylic acid	3.99277
	systemic acquired resistance, salicylic acid mediated signaling pathway	-1.78762
	indole phytoalexin biosynthetic process	-1.918
	activation of MAPK activity	-1.97206
	response to desiccation	-1.97206
	regulation of leaf morphogenesis	-1.97206
	leaf senescence	-2.16677
	hormone-mediated signaling pathwayy	-2.51077
	response to organic substance	-2.58835
	response to oxygen-containing compound	-3.79701
	ethylene-activated signaling pathway	-4.35947
2 d: AMHA vs mock	photosynthetic electron transport chain	6.78362
	photosynthetic electron transport in photosystem II	6.04621
	response to iron ion	4.34547
	photosynthesis	3.27519
	mannitol transport	3.14969
	D-ribose transmembrane transport	3.14969
	D-xylose transmembrane transport	3.14969
	sorbitol transport	3.14969
	myo-inositol transport	2.9682
	response to nutrient levels	2.86964
	arabinan metabolic process	-2.0201
	L-serine transport	-2.14453
	photosystem II assembly	-3.53535
	photosynthesis, light reaction	-5.1803
	oxidation-reduction process	-5.25915
	photosynthetic electron transport chain2	-6.25603
	generation of precursor metabolites and energy	-6.42965
	electron transport chain	-6.54175
	photosynthesis2	-6.55233
	photosynthetic electron transport in photosystem II2	-8.36526

## Sheet: Table S4
Table S4. List of enriched GO terms in the biological process category of the different expression genes at the indicated times in AMHA-treated plants compared with mock.
	Regulation	GO ID	Term Type	Description	Gene_IDs	Number
Pretreated	Up-regulation	GO:0009937	BP	regulation of gibberellic acid mediated signaling pathway	HD.14G0011560;HD.13G0019830	2
		GO:1903711	BP	spermidine transmembrane transport	HD.1402506	1
		GO:0015847	BP	putrescine transport	HD.1402506	1
		GO:0045019	BP	negative regulation of nitric oxide biosynthetic process	HD.10004945	1
		GO:1903427	BP	negative regulation of reactive oxygen species biosynthetic process	HD.10004945	1
		GO:0071496	BP	cellular response to external stimulus	HD.1402506;HD.02008024;HD.08G0024170	3
		GO:0009890	BP	negative regulation of biosynthetic process	HD.10004945;HD.13G0019830;HD.06G0018560;HD.09G0010900	4
		GO:0006749	BP	glutathione metabolic process	HD.02008024;HD.08G0024170	2
		GO:0010343	BP	singlet oxygen-mediated programmed cell death	HD.02008024	1
		GO:0009626	BP	plant-type hypersensitive response	HD.09004358;HD.09004283	2
	Down-regulation	GO:0009626	BP	plant-type hypersensitive response	HD.09004358;HD.09004283	2
		GO:0010343	BP	singlet oxygen-mediated programmed cell death	HD.02008024	1
		GO:0006749	BP	glutathione metabolic process	HD.02008024;HD.08G0024170	2
		GO:0009890	BP	negative regulation of biosynthetic process	HD.10004945;HD.13G0019830;HD.06G0018560;HD.09G0010900	4
		GO:0071496	BP	cellular response to external stimulus	HD.1402506;HD.02008024;HD.08G0024170	3
		GO:1903427	BP	negative regulation of reactive oxygen species biosynthetic process	HD.10004945	1
		GO:0045019	BP	negative regulation of nitric oxide biosynthetic process	HD.10004945	1
		GO:0015847	BP	putrescine transport	HD.1402506	1
		GO:1903711	BP	spermidine transmembrane transport	HD.1402506	1
		GO:0009937	BP	regulation of gibberellic acid mediated signaling pathway	HD.14G0011560;HD.13G0019830	2
LT 0 h	Up-regulation	GO:0098754	BP	detoxification	HD.14G0008130;HD.06G0006010;HD.08G0024070;HD.13G0010420;HD.10G0013260;HD.02G0009260	6
		GO:0006518	BP	peptide metabolic process	HD.06G0006010;HD.03G0010910;HD.02G0032180;HD.06G0024560;HD.11G0005970;HD.01G0040060;HD.11G0015970;HD.10G0015660;HD.07G0023700;HD.05012808;HD.08G0024070;HD.02G0009260	12
		GO:0006749	BP	glutathione metabolic process	HD.06G0006010;HD.11G0015970;HD.08G0024070;HD.02G0009260	4
		GO:0019430	BP	removal of superoxide radicals	HD.13G0010420;HD.14G0008130	2
		GO:0006801	BP	superoxide metabolic process	HD.13G0010420;HD.14G0008130	2
		GO:0009735	BP	response to cytokinin	HD.06G0006010;HD.11G0019330;HD.08G0024070;HD.11G0023470;HD.01G0040060	5
		GO:0009635	BP	response to herbicide	HD.06G0040210;HD.08G0024070	2
		GO:0019853	BP	L-ascorbic acid biosynthetic process	HD.08G0004970;HD.03011745	2
		GO:0009698	BP	phenylpropanoid metabolic process	HD.06G0017130;HD.06G0008610;HD.15G0007500;HD.15G0000970	4
		GO:0019852	BP	L-ascorbic acid metabolic process	HD.08G0004970;HD.03011745	2
	Down-regulation	GO:0043617	BP	cellular response to sucrose starvation	HD.06G0016090;HD.14G0024290	2
		GO:0006644	BP	phospholipid metabolic process	HD.15G0019740;HD.06005565;HD.03G0014770;HD.11G0004750;HD.12G0011020;HD.03011637	6
		GO:0009605	BP	response to external stimulus	HD.1402506;HD.06G0032390;HD.03001334;HD.10006165;HD.11G0007730;HD.01G0003600;HD.14G0023260;HD.10G0018300;HD.06G0016090;HD.01G0019160;HD.04G0008100;HD.09004283;HD.14G0024290;HD.05011662;HD.09004199;HD.09004158	16
		GO:0009646	BP	response to absence of light	HD.06G0016090;HD.06G0032390;HD.14G0024290	3
		GO:0006952	BP	defense response	HD.1503799;HD.03G0009240;HD.10006165;HD.09G0004530;HD.01G0003600;HD.10G0018300;HD.08G0026200;HD.09004233;HD.09004283;HD.1302167;HD.05011662;HD.09004199;HD.09004158	13
		GO:0006950	BP	response to stress	HD.1402506;HD.09004283;HD.14G0024290;HD.13G0020160;HD.03G0009240;HD.10006165;HD.02G0006560;HD.09G0004530;HD.10G0018300;HD.06G0016090;HD.13G0020720;HD.01G0019160;HD.1302167;HD.06G0015320;HD.01G0036770;HD.06G0032390;HD.11G0007730;HD.01G0003600;HD.08G0026200;HD.09G0010900;HD.09004158;HD.1503799;HD.04G0000620;HD.09004233;HD.05011662;HD.09004199	26
		GO:0006650	BP	glycerophospholipid metabolic process	HD.15G0019740;HD.03G0014770;HD.06005565;HD.12G0011020	4
		GO:0006629	BP	lipid metabolic process	HD.07011054;HD.15G0019740;HD.14G0001000;HD.01009966;HD.03G0014770;HD.04G0008100;HD.11G0004750;HD.12G0011020;HD.03011637;HD.07000835;HD.06005565;HD.08011424	12
		GO:0016054	BP	organic acid catabolic process	HD.06G0016090;HD.05000516;HD.08011424;HD.14G0024290	4
		GO:0090400	BP	stress-induced premature senescence	HD.01G0036770	1
LT 12 h	Up-regulation	GO:0010243	BP	response to organonitrogen compound	HD.07G0018840;HD.02G0011360;HD.15G0007260;HD.10G0029170;HD.09G0023240;HD.10G0000270;HD.09G0000550;HD.02G0024340;HD.02G0001190;HD.05G0028830;HD.02G0014230;HD.05G0029070;HD.02G0024850;HD.1404087;HD.01G0031970;HD.07G0026070;HD.02G0032350;HD.10G0024170;HD.03G0015620;HD.13G0009900;HD.15G0007590;HD.11G0020630;HD.07G0021630;HD.14G0000900;HD.05006612;HD.08G0014830	26
		GO:0006952	BP	defense response	HD.03G0021040;HD.07G0018840;HD.01G0012310;HD.11G0023970;HD.05G0014710;HD.13G0008770;HD.15G0018740;HD.05G0009120;HD.10G0029170;HD.09004283;HD.09G0023240;HD.05G0014720;HD.10G0000270;HD.04013116;HD.04012700;HD.10006165;HD.05G0028830;HD.07G0016740;HD.11G0023980;HD.09004557;HD.06G0036940;HD.06G0038380;HD.08009782;HD.01G0031970;HD.1404087;HD.02G0005620;HD.01G0015360;HD.02G0032350;HD.07G0013990;HD.05G00…	52
		GO:0045087	BP	innate immune response	HD.03G0021040;HD.03G0015620;HD.03G0014610;HD.05G0028830;HD.07G0016740;HD.11G0023980;HD.1402808;HD.04G0008990;HD.09004557;HD.1400701;HD.06G0036940;HD.07G0019920;HD.12G0009340;HD.09004283;HD.05001263;HD.09G0023240;HD.08009782;HD.05G0003200;HD.04G0032060;HD.10G0000270	20
		GO:0009725	BP	response to hormone	HD.07G0018840;HD.15G0007260;HD.10G0024170;HD.04G0030190;HD.01G0009880;HD.14G0018290;HD.03G0013740;HD.11G0004240;HD.13G0008770;HD.06G0030240;HD.01G0031970;HD.11G0000080;HD.14G0020570;HD.09G0023240;HD.02G0024340;HD.14G0019770;HD.11G0023980;HD.03G0023440;HD.11G0020820;HD.1106738;HD.12G0013650;HD.06G0015320;HD.1404087;HD.02G0011430;HD.06G0016020;HD.02G0032350;HD.1407274;HD.03G0015620;HD.14G0017010;HD…	46
		GO:0006955	BP	immune response	HD.03G0021040;HD.03G0015620;HD.03G0014610;HD.05G0028830;HD.07G0016740;HD.11G0023980;HD.1402808;HD.04G0008990;HD.09004557;HD.1400701;HD.06G0036940;HD.07G0019920;HD.12G0009340;HD.09004283;HD.05001263;HD.09G0023240;HD.08009782;HD.05G0003200;HD.04G0032060;HD.10G0000270	20
		GO:0033993	BP	response to lipid	HD.07G0018840;HD.15G0007260;HD.10G0024170;HD.01G0009880;HD.14G0018290;HD.13G0008770;HD.06G0016020;HD.01G0031970;HD.02G0024340;HD.14G0019770;HD.03G0023440;HD.11G0020820;HD.12G0013650;HD.06G0015320;HD.02G0011430;HD.1407274;HD.03G0015620;HD.14G0017010;HD.04G0010360;HD.04G0023770;HD.13G0009900;HD.07G0002800;HD.06G0007540;HD.07G0021630;HD.12G0011020;HD.09G0018460;HD.09G0022690	27
		GO:0042335	BP	cuticle development	HD.03G0013030;HD.06G0007540;HD.15G0002680;HD.01G0001800;HD.03G0026360	5
		GO:0006970	BP	response to osmotic stress	HD.07G0018840;HD.09G0000550;HD.14G0018290;HD.11G0004240;HD.01G0031970;HD.02G0009100;HD.1407274;HD.15G0007260;HD.08G0017840;HD.08G0017830;HD.02G0014230;HD.02G0011430;HD.10G0024170;HD.14G0017010;HD.04G0010360;HD.04G0023770;HD.04G0021790;HD.06G0007540;HD.11G0020630;HD.07G0021630;HD.09G0022690;HD.03G0018890;HD.05006612;HD.08G0014830	24
		GO:0007165	BP	signal transduction	HD.11G0012230;HD.14G0019800;HD.01G0012310;HD.09G0019090;HD.03G0013740;HD.14G0011720;HD.02G0005620;HD.03G0018570;HD.09004283;HD.14G0020570;HD.10G0000270;HD.02G0001190;HD.03003648;HD.04G0027650;HD.11G0023980;HD.14G0016100;HD.02G0023850;HD.09004557;HD.1106497;HD.05G0013720;HD.01G0030600;HD.05G0024240;HD.11G0020820;HD.1106738;HD.1404087;HD.02G0011430;HD.12G0006480;HD.13G0010660;HD.02G0032350;HD.14072…	50
		GO:0005976	BP	polysaccharide metabolic process	HD.05007076;HD.09G0014720;HD.11G0024070;HD.02G0017480;HD.01012266;HD.05000531;HD.09G0017540;HD.02G0020580;HD.06001077;HD.04G0030950;HD.01G0036420;HD.13G0001400;HD.08G0011230;HD.04G0003370;HD.11G0000080;HD.14G0001140;HD.06G0038290;HD.09G0011620;HD.01G0034330;HD.01G0020800	20
	Down-regulation	GO:0015979	BP	photosynthesis	HD.01G0001830;HD.14G0018050;HD.07G0004130;HD.12G0000850;HD.04G0020190;HD.14G0018830;HD.04G0012410;HD.10G0017200;HD.02G0013170;HD.13G0014190;HD.01G0025090;HD.12G0018140;HD.05000639;HD.05G0021400;HD.04000901	15
		GO:0006839	BP	mitochondrial transport	HD.02G0004700;HD.06G0018630;HD.14G0024150;HD.12G0006380;HD.08006831;HD.14G0011770;HD.10007710;HD.11G0020020;HD.13G0015940;HD.01G0029440;HD.04G0020350;HD.1300414	12
		GO:0010207	BP	photosystem II assembly	HD.10007391;HD.10G0017200;HD.02G0013170;HD.12G0008840	4
		GO:0034599	BP	cellular response to oxidative stress	HD.11G0026110;HD.04G0002420;HD.11G0021110;HD.04G0025530;HD.02G0017910;HD.02G0006910;HD.06G0019400;HD.01001611	8
		GO:0010196	BP	nonphotochemical quenching	HD.03G0030460;HD.10G0017200	2
		GO:1990066	BP	energy quenching	HD.03G0030460;HD.10G0017200	2
		GO:0090332	BP	stomatal closure	HD.09G0020990;HD.08G0006250;HD.07G0001970	3
		GO:0010023	BP	proanthocyanidin biosynthetic process	HD.15G0000970;HD.05000541	2
		GO:1902456	BP	regulation of stomatal opening	HD.09G0020990;HD.02G0013170	2
		GO:0009266	BP	response to temperature stimulus	HD.11G0001430;HD.07G0001970;HD.01G0000710;HD.04G0003090;HD.02G0026770;HD.02G0004700;HD.13G0012280;HD.04G0020190;HD.08G0010310;HD.02G0026730;HD.10G0000350;HD.07G0009730;HD.06009131;HD.04G0001120;HD.1404846;HD.12G0017680;HD.03002198;HD.01G0004040	18
LT 24 h	Up-regulation	GO:0019757	BP	glycosinolate metabolic process	HD.02G0015140;HD.01G0015360;HD.01G0015390;HD.01G0015370;HD.01G0015340;HD.12G0014320;HD.06G0016380	7
		GO:0009631	BP	cold acclimation	HD.01G0015390;HD.12G0014320;HD.01G0015370;HD.06G0016380;HD.01G0015340	5
		GO:0009725	BP	response to hormone	HD.15G0007260;HD.11G0004240;HD.13G0008770;HD.02G0015140;HD.14G0020570;HD.01003295;HD.09G0023240;HD.02G0015390;HD.15G0004840;HD.05G0005660;HD.14G0012720;HD.10G0026180;HD.04G0014520;HD.1404087;HD.02G0011430;HD.10G0024170;HD.06G0014890;HD.15G0007590;HD.11G0020820;HD.04002853;HD.14G0009740;HD.09G0019090;HD.07G0021630	23
		GO:0006952	BP	defense response	HD.08G0001480;HD.11G0023970;HD.13G0008770;HD.10G0029170;HD.01003295;HD.14G0009740;HD.09G0023240;HD.14G0022470;HD.10G0000270;HD.04G0014520;HD.06G0019520;HD.14G0012720;HD.06G0038380;HD.05G0029070;HD.02G0026250;HD.1404087;HD.02G0015140;HD.01G0015360;HD.04G0001130;HD.07G0013990;HD.04G0005530;HD.15G0007590;HD.12G0008720;HD.05001263;HD.14G0005880;HD.11G0025460	26
		GO:0009409	BP	response to cold	HD.02G0026250;HD.1404087;HD.05G0002110;HD.01G0015370;HD.01G0015390;HD.10G0024170;HD.01G0015340;HD.12G0014320;HD.06G0029310;HD.14G0009740;HD.06G0016380	11
		GO:0009737	BP	response to abscisic acid	HD.06G0014890;HD.02G0011430;HD.15G0007260;HD.11G0020820;HD.14G0012720;HD.13G0008770;HD.07G0021630;HD.01003295;HD.14G0009740;HD.10G0026180	10
		GO:0009266	BP	response to temperature stimulus	HD.02G0026250;HD.1404087;HD.05G0002110;HD.01G0015370;HD.01G0015390;HD.10G0024170;HD.01G0015340;HD.12G0014320;HD.06G0029310;HD.14G0009740;HD.06G0016380	11
		GO:0009755	BP	hormone-mediated signaling pathway	HD.15G0004840;HD.1404087;HD.02G0011430;HD.14G0012720;HD.09G0019090;HD.01003295;HD.02G0015140;HD.14G0020570;HD.14G0009740;HD.11G0020820;HD.02G0015390	11
		GO:0033993	BP	response to lipid	HD.06G0014890;HD.02G0011430;HD.15G0007260;HD.04002853;HD.11G0020820;HD.10G0024170;HD.14G0012720;HD.13G0008770;HD.07G0021630;HD.01003295;HD.14G0009740;HD.10G0026180	12
		GO:0009751	BP	response to salicylic acid	HD.04G0014520;HD.15G0007590;HD.10G0024170;HD.07G0021630;HD.09G0023240;HD.02G0015390	6
	Down-regulation	GO:0009873	BP	ethylene-activated signaling pathway	HD.04G0021820;HD.08G0029080;HD.07G0020290	3
		GO:1901700	BP	response to oxygen-containing compound	HD.1203999;HD.13G0011140;HD.13G0005940;HD.04G0021820;HD.04G0026370;HD.08G0029080;HD.01G0005490;HD.05G0008050	8
		GO:0010033	BP	response to organic substance	HD.1203999;HD.13G0005940;HD.04G0021820;HD.08G0029080;HD.07G0020290;HD.01G0005490;HD.04G0026370	7
		GO:0009755	BP	hormone-mediated signaling pathway	HD.04G0026370;HD.04G0021820;HD.08G0029080;HD.07G0020290	4
		GO:0010150	BP	leaf senescence	HD.05G0008050;HD.04G0021820	2
		GO:0000187	BP	activation of MAPK activity	HD.04G0021820	1
		GO:0009269	BP	response to desiccation	HD.13G0011140	1
		GO:1901371	BP	regulation of leaf morphogenesis	HD.04G0026370	1
		GO:0009700	BP	indole phytoalexin biosynthetic process	HD.04G0021820	1
		GO:0009862	BP	systemic acquired resistance, salicylic acid mediated signaling pathway	HD.04G0021820	1
Recovery 2 d	Up-regulation	GO:0009772	BP	photosynthetic electron transport in photosystem II	HD.04006112;HD.04006138;HD.06G0041310;HD.06G0023150;HD.01G0035350	5
		GO:0015979	BP	photosynthesis	HD.06G0040030;HD.06G0041310;HD.06G0041400;HD.04006112;HD.06G0041350;HD.06G0041030	6
		GO:0022900	BP	electron transport chain	HD.06G0041310;HD.06G0023150;HD.06G0041350;HD.04006112;HD.04006138;HD.04G0012480;HD.04G0012550;HD.01G0035350	8
		GO:0006091	BP	generation of precursor metabolites and energy	HD.06G0041310;HD.04006112;HD.06G0023150;HD.06G0041350;HD.06G0041400;HD.04006138;HD.04G0012480;HD.04G0012550;HD.01G0035350	9
		GO:0009767	BP	photosynthetic electron transport chain	HD.06G0041310;HD.06G0023150;HD.06G0041350;HD.04006112;HD.04006138;HD.01G0035350	6
		GO:0055114	BP	oxidation-reduction process	HD.06G0041310;HD.04006112;HD.06G0023150;HD.06G0041350;HD.10G0027690;HD.06G0041400;HD.04G0012540;HD.04006138;HD.04G0012480;HD.04G0012550;HD.01G0035350	11
		GO:0019684	BP	photosynthesis, light reaction	HD.06G0041310;HD.06G0041400;HD.04006112;HD.06G0041350	4
		GO:0010207	BP	photosystem II assembly	HD.06G0041310;HD.04006112	2
		GO:0015825	BP	L-serine transport	HD.12G0021540	1
		GO:0031221	BP	arabinan metabolic process	HD.13G0025590	1
	Down-regulation	GO:0031221	BP	arabinan metabolic process	HD.13G0025590	1
		GO:0015825	BP	L-serine transport	HD.12G0021540	1
		GO:0010207	BP	photosystem II assembly	HD.06G0041310;HD.04006112	2
		GO:0019684	BP	photosynthesis, light reaction	HD.06G0041310;HD.06G0041400;HD.04006112;HD.06G0041350	4
		GO:0055114	BP	oxidation-reduction process	HD.06G0041310;HD.04006112;HD.06G0023150;HD.06G0041350;HD.10G0027690;HD.06G0041400;HD.04G0012540;HD.04006138;HD.04G0012480;HD.04G0012550;HD.01G0035350	11
		GO:0009767	BP	photosynthetic electron transport chain	HD.06G0041310;HD.06G0023150;HD.06G0041350;HD.04006112;HD.04006138;HD.01G0035350	6
		GO:0006091	BP	generation of precursor metabolites and energy	HD.06G0041310;HD.04006112;HD.06G0023150;HD.06G0041350;HD.06G0041400;HD.04006138;HD.04G0012480;HD.04G0012550;HD.01G0035350	9
		GO:0022900	BP	electron transport chain	HD.06G0041310;HD.06G0023150;HD.06G0041350;HD.04006112;HD.04006138;HD.04G0012480;HD.04G0012550;HD.01G0035350	8
		GO:0015979	BP	photosynthesis	HD.06G0040030;HD.06G0041310;HD.06G0041400;HD.04006112;HD.06G0041350;HD.06G0041030	6
		GO:0009772	BP	photosynthetic electron transport in photosystem II	HD.04006112;HD.04006138;HD.06G0041310;HD.06G0023150;HD.01G0035350	5

## Sheet: Table S5
Table S3. The KEGG term enrichment for DEGs at each time point.
Group	Description	pvalue	Count	change
Pretreated: AMHA vs mock	Monoterpenoid biosynthesis	0.00245721	2	up
	Arginine and proline metabolism	0.00499049	2	up
	Amino sugar and nucleotide sugar metabolism	0.0207756	2	up
	Phenylpropanoid biosynthesis	0.0360801	2	up
	Phenylalanine, tyrosine and tryptophan biosynthesis	0.0858913	1	up
	Fructose and mannose metabolism	0.0989373	1	up
	Tryptophan metabolism	0.101525	1	up
	Glycine, serine and threonine metabolism	0.116908	1	up
	Glutathione metabolism	0.161581	1	up
	Pyruvate metabolism	0.164804	1	up
	RNA transport	0.285243	1	down
	MAPK signaling pathway - plant	0.218597	1	down
	Cyanoamino acid metabolism	0.0643968	1	down
	RNA polymerase	0.0628154	1	down
	Plant hormone signal transduction	0.0433916	2	down
	Histidine metabolism	0.034734	1	down
	Arachidonic acid metabolism	0.021637	1	down
	Glutathione metabolism2	0.0101609	2	down
	Taurine and hypotaurine metabolism	0.0100412	1	down
	Plant-pathogen interaction	0.000854917	4	down
LT 0 h: AMHA vs mock	Photosynthesis	0.000289409	4	up
	Glutathione metabolism	0.00620662	4	up
	Plant hormone signal transduction	0.0214731	5	up
	Phenylalanine metabolism	0.0385871	2	up
	Oxidative phosphorylation	0.0408803	4	up
	Fructose and mannose metabolism	0.0699655	2	up
	Flavonoid biosynthesis	0.0933653	2	up
	Isoflavonoid biosynthesis	0.0655416	1	up
	MAPK signaling pathway - plant	0.109609	3	up
	Peroxisome	0.153713	2	up
	Alanine, aspartate and glutamate metabolism	0.202744	1	down
	Phenylalanine metabolism2	0.153459	1	down
	Tyrosine metabolism	0.157076	1	down
	Valine, leucine and isoleucine degradation	0.1976	1	down
	Riboflavin metabolism	0.0619849	1	down
	Plant hormone signal transduction2	0.0529073	3	down
	Inositol phosphate metabolism	0.0361904	2	down
	Phosphatidylinositol signaling system	0.0366589	2	down
	MAPK signaling pathway - plant2	0.0237675	3	down
	Glycerophospholipid metabolism	0.00666727	3	down
LT 12 h: AMHA vs mock	MAPK signaling pathway - plant	0.00480508	9	up
	Phosphatidylinositol signaling system	0.00472282	6	up
	Plant hormone signal transduction	0.00462227	11	up
	Sesquiterpenoid and triterpenoid biosynthesis	0.0211847	3	up
	Fatty acid biosynthesis	0.0203516	4	up
	Propanoate metabolism	0.0505344	3	up
	Starch and sucrose metabolism	0.0642868	6	up
	Phenylalanine, tyrosine and tryptophan biosynthesis	0.0838212	3	up
	Carotenoid biosynthesis	0.128532	2	up
	Cysteine and methionine metabolism	0.220522	4	up
	Carbon fixation in photosynthetic organisms	0.94526	1	down
	Fructose and mannose metabolism	0.844249	1	down
	Peroxisome	0.568675	3	down
	Histidine metabolism	0.510878	1	down
	Galactose metabolism	0.483371	2	down
	Sesquiterpenoid and triterpenoid biosynthesis2	0.231064	2	down
	Sulfur metabolism	0.0969163	3	down
	Photosynthesis - antenna proteins	0.0706619	2	down
	Oxidative phosphorylation	0.0229635	11	down
	Photosynthesis	0.000401342	7	down
LT 24 h: AMHA vs mock	Plant hormone signal transduction	0.00467866	5	up
	Amino sugar and nucleotide sugar metabolism	0.0269191	3	up
	MAPK signaling pathway - plant	0.045601	3	up
	Phosphatidylinositol signaling system	0.0579739	2	up
	Carbon fixation in photosynthetic organisms	0.079306	2	up
	Cysteine and methionine metabolism	0.122199	2	up
	Carotenoid biosynthesis	0.145246	1	up
	Sulfur metabolism	0.163901	1	up
	Zeatin biosynthesis	0.168502	1	up
	Circadian rhythm - plant	0.191139	1	up
	Phenylpropanoid biosynthesis	0.58607	1	up
	Plant-pathogen interaction	0.307453	1	down
	Ribosome	0.294863	1	down
	Oxidative phosphorylation	0.198497	1	down
	MAPK signaling pathway - plant2	0.179068	1	down
	Phagosome	0.121749	1	down
	Glyoxylate and dicarboxylate metabolism	0.107311	1	down
	Glycine, serine and threonine metabolism	0.0840073	1	down
	Monoterpenoid biosynthesis	0.0512131	1	down
	Brassinosteroid biosynthesis	0.0272273	1	down
2 d: AMHA vs mock	Tryptophan metabolism	0.00497816	3	up
	Vitamin B6 metabolism	0.062788	1	up
	Phosphatidylinositol signaling system	0.0710099	2	up
	Sesquiterpenoid and triterpenoid biosynthesis	0.153717	1	up
	Carotenoid biosynthesis	0.16154	1	up
	Monoterpenoid biosynthesis	0.214349	1	up
	Ascorbate and aldarate metabolism	0.240693	1	up
	Galactose metabolism	0.257004	1	up
	Terpenoid backbone biosynthesis	0.27747	1	up
	Arginine and proline metabolism	0.293005	1	up
	MAPK signaling pathway - plant	0.379403	1	down
	Amino sugar and nucleotide sugar metabolism	0.320434	1	down
	Peroxisome	0.248706	1	down
	Carbon fixation in photosynthetic organisms	0.242513	1	down
	Glyoxylate and dicarboxylate metabolism	0.240022	1	down
	Arginine and proline metabolism2	0.166972	1	down
	Tryptophan metabolism2	0.166972	1	down
	Ascorbate and aldarate metabolism2	0.135045	1	down
	Phenylalanine metabolism	0.119361	1	down
	Oxidative phosphorylation	0.00180906	4	down

## Sheet: Table S6
Table S6. List of enriched KEGG terms in the biological process category of the different expression genes at the indicated times in AMHA-treated plants compared with mock.
	Regulation	Pathway id	Description	Gene_ids	Number
Pretreated	Up-regulation	map00902	Monoterpenoid biosynthesis	HD.03006849|HD.05G0007720	2
		map00330	Arginine and proline metabolism	HD.03000198|HD.04013922	2
		map00520	Amino sugar and nucleotide sugar metabolism	HD.08G0004970|HD.03011745	2
		map00940	Phenylpropanoid biosynthesis	HD.05G0007720|HD.02G0013050	2
		map00400	Phenylalanine, tyrosine and tryptophan biosynthesis	HD.07G0025010	1
		map00051	Fructose and mannose metabolism	HD.03011745	1
		map00380	Tryptophan metabolism	HD.03000198	1
		map00260	Glycine, serine and threonine metabolism	HD.07G0025010	1
		map00480	Glutathione metabolism	HD.02G0009210	1
		map00620	Pyruvate metabolism	HD.13G0003950	1
	Down-regulation	map03013	RNA transport	HD.01G0031630	1
		map04016	MAPK signaling pathway - plant	HD.14G0011560	1
		map00460	Cyanoamino acid metabolism	HD.02008024	1
		map03020	RNA polymerase	HD.09004798	1
		map04075	Plant hormone signal transduction	HD.03G0013740|HD.14G0011560	2
		map00340	Histidine metabolism	HD.02G0011230	1
		map00590	Arachidonic acid metabolism	HD.02008024	1
		map00480	Glutathione metabolism	HD.02008024|HD.08G0024170	2
		map00430	Taurine and hypotaurine metabolism	HD.02008024	1
		map04626	Plant-pathogen interaction	HD.09004358|HD.09004233|HD.05G0023840|HD.09004283	4
LT 0 h	Up-regulation	map00564	Glycerophospholipid metabolism	HD.03011637|HD.03G0014770|HD.11G0004750	3
		map04016	MAPK signaling pathway - plant	HD.13G0020370|HD.08G0005920|HD.06G0015320	3
		map04070	Phosphatidylinositol signaling system	HD.15G0019740|HD.06005565	2
		map00562	Inositol phosphate metabolism	HD.15G0019740|HD.06005565	2
		map04075	Plant hormone signal transduction	HD.13G0020370|HD.08G0005920|HD.06G0015320	3
		map00740	Riboflavin metabolism	HD.02G0015800	1
		map00250	Alanine, aspartate and glutamate metabolism	HD.06G0016090	1
		map00350	Tyrosine metabolism	HD.05000516	1
		map00280	Valine, leucine and isoleucine degradation	HD.14G0024290	1
		map00360	Phenylalanine metabolism	HD.05000516	1
	Down-regulation	map00250	Alanine, aspartate and glutamate metabolism	HD.06G0016090	1
		map00360	Phenylalanine metabolism	HD.05000516	1
		map00350	Tyrosine metabolism	HD.05000516	1
		map00280	Valine, leucine and isoleucine degradation	HD.14G0024290	1
		map00740	Riboflavin metabolism	HD.02G0015800	1
		map04075	Plant hormone signal transduction	HD.13G0020370|HD.08G0005920|HD.06G0015320	3
		map00562	Inositol phosphate metabolism	HD.15G0019740|HD.06005565	2
		map04070	Phosphatidylinositol signaling system	HD.15G0019740|HD.06005565	2
		map04016	MAPK signaling pathway - plant	HD.13G0020370|HD.08G0005920|HD.06G0015320	3
		map00564	Glycerophospholipid metabolism	HD.03011637|HD.03G0014770|HD.11G0004750	3
LT 12 h	Up-regulation	map04016	MAPK signaling pathway - plant	HD.07G0018840|HD.02G0011430|HD.08G0017840|HD.08G0017830|HD.04G0014990|HD.11G0020630|HD.07G0005100|HD.09G0022690|HD.06G0015320	9
		map04070	Phosphatidylinositol signaling system	HD.12G0010400|HD.06G0024580|HD.15G0019740|HD.08G0017840|HD.08G0017830|HD.04G0032060	6
		map04075	Plant hormone signal transduction	HD.07G0018840|HD.04013024|HD.14G0019770|HD.03G0018570|HD.03G0013740|HD.1407274|HD.02G0020580|HD.03G0001840|HD.04G0003370|HD.11G0023980|HD.06G0015320	11
		map00909	Sesquiterpenoid and triterpenoid biosynthesis	HD.07G0004610|HD.08009068|HD.07G0004500	3
		map00061	Fatty acid biosynthesis	HD.06G0030240|HD.06G0005400|HD.04003242|HD.14G0000640	4
		map00640	Propanoate metabolism	HD.06G0030240|HD.06G0005400|HD.04003242	3
		map00500	Starch and sucrose metabolism	HD.01G0027000|HD.12G0010360|HD.04G0030950|HD.07G0011450|HD.10G0017080|HD.06G0038290	6
		map00400	Phenylalanine, tyrosine and tryptophan biosynthesis	HD.14G0007390|HD.13G0010740|HD.02G0025690	3
		map00906	Carotenoid biosynthesis	HD.02G0009100|HD.08G0023950	2
		map00270	Cysteine and methionine metabolism	HD.10G0030240|HD.10G0028690|HD.08G0029630|HD.02012104	4
	Down-regulation	map00710	Carbon fixation in photosynthetic organisms	HD.06004572	1
		map00051	Fructose and mannose metabolism	HD.07G0027900	1
		map04146	Peroxisome	HD.12G0005720|HD.07G0013010|HD.14G0020500	3
		map00340	Histidine metabolism	HD.06G0028430	1
		map00052	Galactose metabolism	HD.09G0021730|HD.07G0027900	2
		map00909	Sesquiterpenoid and triterpenoid biosynthesis	HD.03002525|HD.05G0008830	2
		map00920	Sulfur metabolism	HD.07G0011430|HD.08000128|HD.12G0012780	3
		map00196	Photosynthesis - antenna proteins	HD.10G0017200|HD.11G0019690	2
		map00190	Oxidative phosphorylation	HD.03010300|HD.1106055|HD.03G0010900|HD.03000385|HD.06G0024160|HD.07012146|HD.05G0031560|HD.10G0023290|HD.10G0027420|HD.01G0005760|HD.15G0000970	11
		map00195	Photosynthesis	HD.01G0001830|HD.14G0018050|HD.01G0025090|HD.07G0004130|HD.04G0012410|HD.13G0014190|HD.05000639	7
LT 24 h	Up-regulation	map04075	Plant hormone signal transduction	HD.15G0004840|HD.05G0005660|HD.07006703|HD.02G0020560|HD.04G0003370	5
		map00520	Amino sugar and nucleotide sugar metabolism	HD.04G0005530|HD.10G0018450|HD.10G0018470	3
		map04016	MAPK signaling pathway - plant	HD.14G0009740|HD.01G0036880|HD.02G0011430	3
		map04070	Phosphatidylinositol signaling system	HD.01G0036880|HD.12G0010400	2
		map00710	Carbon fixation in photosynthetic organisms	HD.03G0008710|HD.10002753	2
		map00270	Cysteine and methionine metabolism	HD.10G0030240|HD.08G0029630	2
		map00906	Carotenoid biosynthesis	HD.09G0015690	1
		map00920	Sulfur metabolism	HD.08G0029630	1
		map00908	Zeatin biosynthesis	HD.07G0000580	1
		map04712	Circadian rhythm - plant	HD.06G0029310	1
	Down-regulation	map00940	Phenylpropanoid biosynthesis	HD.14G0023670	1
		map04626	Plant-pathogen interaction	HD.06G0017200	1
		map03010	Ribosome	HD.05G0028710	1
		map00190	Oxidative phosphorylation	HD.09010794	1
		map04016	MAPK signaling pathway - plant	HD.04G0021820	1
		map04145	Phagosome	HD.09010794	1
		map00630	Glyoxylate and dicarboxylate metabolism	HD.05G0004830	1
		map00260	Glycine, serine and threonine metabolism	HD.05G0004830	1
		map00902	Monoterpenoid biosynthesis	HD.13G0005940	1
		map00905	Brassinosteroid biosynthesis	HD.1203999	1
Recovery 2 d	Up-regulation	map00380	Tryptophan metabolism	HD.03000196	1
		map00750	Vitamin B6 metabolism	HD.12G0021360|HD.12G0021260|HD.03000196|HD.01G0027450	4
		map04070	Phosphatidylinositol signaling system	HD.15G0002960	1
		map00909	Sesquiterpenoid and triterpenoid biosynthesis	HD.07G0027240|HD.15G0019730	2
		map00906	Carotenoid biosynthesis	HD.03004806	1
		map00902	Monoterpenoid biosynthesis	HD.06G0034830	1
		map00053	Ascorbate and aldarate metabolism	HD.05G0004290	1
		map00052	Galactose metabolism	HD.07G0027240|HD.05G0032140	2
		map00900	Terpenoid backbone biosynthesis	HD.12G0024150	1
		map00330	Arginine and proline metabolism	HD.08G0023550	1
	Down-regulation	map04016	MAPK signaling pathway - plant	HD.15G0001110|HD.03000196	2
		map00520	Amino sugar and nucleotide sugar metabolism	HD.02G0006400|HD.13G0025590	2
		map04146	Peroxisome	HD.10G0027690	1
		map00710	Carbon fixation in photosynthetic organisms	HD.01G0035860	1
		map00630	Glyoxylate and dicarboxylate metabolism	HD.01G0035860	1
		map00330	Arginine and proline metabolism2	HD.15G0001110|HD.03000196	2
		map00380	Tryptophan metabolism2	HD.12G0021360|HD.12G0021260|HD.03000196|HD.01G0027450	4
		map00053	Ascorbate and aldarate metabolism2	HD.07G0027240|HD.05G0032140	2
		map00360	Phenylalanine metabolism	HD.03000196	1
		map00190	Oxidative phosphorylation	HD.04G0012550|HD.04G0012480|HD.06G0041400|HD.13G0013960	4

## Sheet: Table S7
Table S7. (node pairs and PCC values) used for re-generation of the TO-GCN.
TF gene ID	gene ID	PCC
HD.15G0012580	HD.1402358	0.998524
HD.15G0012580	HD.06008739	0.995529
HD.15G0012580	HD.04G0023590	0.999936
HD.15G0012580	HD.02G0003710	0.999157
HD.15G0012580	HD.10G0030140	0.999712
HD.15G0012580	HD.06G0012430	0.996422
HD.15G0012580	HD.05G0006580	0.99266
HD.15G0012580	HD.02003266	0.999723
HD.15G0012580	HD.07G0025020	0.999717
HD.15G0012580	HD.07G0003820	0.998605
HD.15G0012580	HD.15G0008460	0.999141
HD.15G0012580	HD.10G0011400	0.999754
HD.15G0012580	HD.10G0011380	0.999678
HD.15G0012580	HD.11G0020310	0.999729
HD.15G0012580	HD.07G0023520	0.998987
HD.15G0012580	HD.1304035	0.995577
HD.15G0012580	HD.08G0027370	0.998144
HD.15G0012580	HD.15G0012900	0.999197
HD.15G0012580	HD.01G0031280	0.999569
HD.15G0012580	HD.09007960	0.989719
HD.15G0012580	HD.05G0000010	0.997368
HD.15G0012580	HD.1200255	0.999226
HD.15G0012580	HD.05010760	0.999671
HD.15G0012580	HD.12G0007940	0.999634
HD.15G0012580	HD.01G0013100	0.999254
HD.15G0012580	HD.02G0008450	0.999957
HD.15G0012580	HD.03G0007590	0.999704
HD.15G0012580	HD.01G0039510	0.999757
HD.15G0012580	HD.10G0024460	0.998832
HD.15G0012580	HD.06G0030570	0.999829
HD.15G0012580	HD.02009604	0.999884
HD.15G0012580	HD.09G0018610	0.999658
HD.15G0012580	HD.02G0014660	0.968844
HD.15G0012580	HD.09G0019890	0.999255
HD.15G0012580	HD.03G0010360	0.988215
HD.15G0012580	HD.13G0019850	0.999437
HD.15G0012580	HD.03G0026850	0.999583
HD.15G0012580	HD.11G0020300	0.999622
HD.15G0012580	HD.02G0013830	0.99934
HD.15G0012580	HD.04G0021250	0.996631
HD.15G0012580	HD.10G0020950	0.99021
HD.15G0012580	HD.02G0004770	0.999143
HD.15G0012580	HD.15G0004590	0.999706
HD.15G0012580	HD.10G0018440	0.99925
HD.15G0012580	HD.08G0013690	0.999481
HD.15G0012580	HD.13G0011350	0.96015
HD.15G0012580	HD.01G0031750	0.999578
HD.15G0012580	HD.14G0004500	0.999573
HD.15G0012580	HD.01G0039690	0.98653
HD.15G0012580	HD.09G0009130	0.999262
HD.15G0012580	HD.01G0039720	0.999396
HD.15G0012580	HD.14G0004520	0.999718
HD.15G0012580	HD.08G0016720	0.999557
HD.15G0012580	HD.09G0024050	0.997486
HD.15G0012580	HD.08G0007210	0.997369
HD.15G0012580	HD.11G0002670	0.998348
HD.15G0012580	HD.07G0014460	0.998888
HD.15G0012580	HD.04G0021240	0.999627
HD.15G0012580	HD.01011836	0.990809
HD.15G0012580	HD.06G0011440	0.972307
HD.15G0012580	HD.1209522	0.998574
HD.15G0012580	HD.1404746	0.999622
HD.15G0012580	HD.03G0024150	0.999879
HD.15G0012580	HD.03G0024100	0.999811
HD.15G0012580	HD.11G0025400	0.994289
HD.15G0012580	HD.15G0006890	0.992551
HD.15G0012580	HD.01G0031420	0.984664
HD.15G0012580	HD.03002395	0.975361
HD.15G0012580	HD.14G0010370	0.99288
HD.15G0012580	HD.01G0038680	0.999874
HD.15G0012580	HD.09005264	0.979731
HD.15G0012580	HD.07G0024470	0.996121
HD.15G0012580	HD.04G0030620	0.94541
HD.15G0012580	HD.01G0036620	0.996139
HD.15G0012580	HD.02G0015570	0.99998
HD.15G0012580	HD.09G0019770	0.999508
HD.15G0012580	HD.14G0020030	0.980787
HD.15G0012580	HD.04G0031460	0.997695
HD.15G0012580	HD.05G0030030	0.995942
HD.15G0012580	HD.04G0007500	0.991884
HD.15G0012580	HD.10G0021680	0.998682
HD.15G0012580	HD.03G0003950	0.998783
HD.15G0012580	HD.09004662	0.999796
HD.15G0012580	HD.04000809	0.991843
HD.15G0012580	HD.03G0001380	0.988939
HD.15G0012580	HD.04G0001440	0.998433
HD.15G0012580	HD.12G0020670	0.954853
HD.15G0012580	HD.15G0013430	0.993905
HD.15G0012580	HD.01012640	0.998756
HD.15G0012580	HD.01G0036640	0.982616
HD.15G0012580	HD.04004300	0.961961
HD.15G0012580	HD.01G0010260	0.98676
HD.15G0012580	HD.05011599	0.999024
HD.15G0012580	HD.14G0021870	0.99567
HD.15G0012580	HD.02G0027810	0.994741
HD.15G0012580	HD.01014590	0.993685
HD.15G0012580	HD.02002077	0.949619
HD.15G0012580	HD.04G0002580	0.954504
HD.15G0012580	HD.05G0001890	0.971184
HD.15G0012580	HD.04G0001350	0.992163
HD.15G0012580	HD.12G0006710	0.999323
HD.15G0012580	HD.03G0012040	0.999787
HD.15G0012580	HD.03012216	0.960661
HD.15G0012580	HD.03G0010120	0.984864
HD.15G0012580	HD.04007827	0.970063
HD.15G0012580	HD.01G0009840	0.970063
HD.15G0012580	HD.05G0016220	0.995201
HD.15G0012580	HD.01G0030850	0.998285
HD.15G0012580	HD.07G0016210	0.999292
HD.15G0012580	HD.10G0024430	0.998398
HD.15G0012580	HD.1500870	0.999668
HD.15G0012580	HD.01G0034500	0.958788
HD.15G0012580	HD.05G0018160	0.990272
HD.15G0012580	HD.05G0005760	0.988047
HD.15G0012580	HD.14G0010950	0.972407
HD.15G0012580	HD.02G0030320	0.994055
HD.15G0012580	HD.11G0012000	0.987686
HD.15G0012580	HD.14G0005810	0.976767
HD.15G0012580	HD.09002042	0.999622
HD.15G0012580	HD.06005048	0.953636
HD.15G0012580	HD.03G0007820	0.969667
HD.15G0012580	HD.05G0002680	0.991867
HD.15G0012580	HD.02G0017960	0.977356
HD.15G0012580	HD.03G0012490	0.994229
HD.15G0012580	HD.07G0022130	0.999791
HD.15G0012580	HD.12G0006900	0.999159
HD.15G0012580	HD.01G0011710	0.999709
HD.15G0012580	HD.14G0013500	0.978936
HD.15G0012580	HD.01G0008710	0.993399
HD.15G0012580	HD.03G0012530	0.978498
HD.15G0012580	HD.04G0010070	0.954134
HD.15G0012580	HD.05G0021720	0.999741
HD.15G0012580	HD.11G0022970	0.999849
HD.15G0012580	HD.02G0023500	0.999548
HD.15G0012580	HD.01G0020250	0.960678
HD.15G0012580	HD.08009042	0.987538
HD.15G0012580	HD.10G0011920	0.996075
HD.15G0012580	HD.11G0024090	0.997476
HD.15G0012580	HD.01G0016130	0.998937
HD.15G0012580	HD.05011177	0.999046
HD.15G0012580	HD.04G0009730	0.989461
HD.15G0012580	HD.1500377	0.999888
HD.15G0012580	HD.08G0028910	0.994152
HD.15G0012580	HD.13G0025660	0.999673
HD.15G0012580	HD.12G0011330	0.966739
HD.15G0012580	HD.13G0013420	0.999796
HD.15G0012580	HD.02002087	0.999666
HD.15G0012580	HD.07G0009230	0.952475
HD.15G0012580	HD.06G0026460	0.964778
HD.15G0012580	HD.05G0018900	0.990687
HD.15G0012580	HD.14G0003880	0.995991
HD.15G0012580	HD.13G0006800	0.999531
HD.15G0012580	HD.01G0028710	0.985524
HD.15G0012580	HD.13G0003040	0.953158
HD.15G0012580	HD.1306575	0.996646
HD.15G0012580	HD.1201254	0.997343
HD.15G0012580	HD.01G0010160	0.979834
HD.15G0012580	HD.05G0017830	0.991781
HD.15G0012580	HD.02G0006480	0.987224
HD.15G0012580	HD.15G0015120	0.994221
HD.15G0012580	HD.05G0020430	0.999569
HD.15G0012580	HD.01G0012610	0.99998
HD.15G0012580	HD.02G0006420	0.999723
HD.15G0012580	HD.11G0001140	0.995076
HD.15G0012580	HD.1406044	0.995959
HD.15G0012580	HD.06002414	0.998705
HD.15G0012580	HD.02G0009140	0.999128
HD.15G0012580	HD.03008788	0.972676
HD.15G0012580	HD.10001721	0.970098
HD.15G0012580	HD.1303797	0.981217
HD.15G0012580	HD.04G0011970	0.989139
HD.15G0012580	HD.05001134	0.972982
HD.15G0012580	HD.12G0023640	0.997441
HD.15G0012580	HD.06G0021750	0.995981
HD.15G0012580	HD.09G0022600	0.996332
HD.15G0012580	HD.04005277	0.999177
HD.15G0012580	HD.08G0016830	0.999493
HD.15G0012580	HD.01G0006180	0.999079
HD.15G0012580	HD.10006523	0.99911
HD.15G0012580	HD.11G0003390	0.99958
HD.15G0012580	HD.14G0016270	0.976168
HD.15G0012580	HD.09G0002360	0.991203
HD.15G0012580	HD.11G0024650	0.979861
HD.15G0012580	HD.05G0021380	0.998186
HD.15G0012580	HD.02G0011430	0.976819
HD.15G0012580	HD.04001408	0.993778
HD.15G0012580	HD.10G0002430	0.993583
HD.15G0012580	HD.07G0007880	0.998134
HD.15G0012580	HD.07G0011700	0.999633
HD.15G0012580	HD.02G0027800	0.994499
HD.15G0012580	HD.01G0011300	0.958344
HD.15G0012580	HD.05001846	0.950717
HD.15G0012580	HD.08G0026090	0.982919
HD.15G0012580	HD.08G0008140	0.99486
HD.15G0012580	HD.02G0008560	0.988548
HD.15G0012580	HD.06G0016730	0.997086
HD.15G0012580	HD.02G0020820	0.995043
HD.15G0012580	HD.03001626	0.997782
HD.15G0012580	HD.02G0020970	0.999668
HD.15G0012580	HD.06G0009150	0.985232
HD.15G0012580	HD.04G0013250	0.994409
HD.15G0012580	HD.01G0027420	0.997456
HD.15G0012580	HD.08G0008780	0.998223
HD.15G0012580	HD.12G0016380	0.999807
HD.15G0012580	HD.08G0031470	0.999771
HD.15G0012580	HD.08G0005140	0.976932
HD.15G0012580	HD.10G0009460	0.977667
HD.15G0012580	HD.01G0036120	0.994756
HD.15G0012580	HD.08G0003440	0.99245
HD.15G0012580	HD.14G0020870	0.983906
HD.15G0012580	HD.05G0028120	0.987822
HD.15G0012580	HD.11G0007520	0.999103
HD.15G0012580	HD.01G0004890	0.999452
HD.15G0012580	HD.06G0031340	0.9997
HD.15G0012580	HD.06G0011990	0.996159
HD.15G0012580	HD.06004281	0.956927
HD.15G0012580	HD.02G0006600	0.994849
HD.15G0012580	HD.15G0004910	0.999679
HD.15G0012580	HD.01G0028630	0.999656
HD.15G0012580	HD.04013516	0.998233
HD.15G0012580	HD.11G0020850	0.998292
HD.15G0012580	HD.07004810	0.967125
HD.15G0012580	HD.03003291	0.992227
HD.15G0012580	HD.04G0011180	0.99584
HD.15G0012580	HD.12G0007390	0.998055
HD.15G0012580	HD.02G0012550	0.999838
HD.15G0012580	HD.12G0013100	0.998463
HD.15G0012580	HD.05G0019310	0.998777
HD.15G0012580	HD.01G0011570	0.98858
HD.15G0012580	HD.07011232	0.999823
HD.15G0012580	HD.05G0001930	0.994867
HD.15G0012580	HD.08G0011620	0.992532
HD.15G0012580	HD.07G0017460	0.997987
HD.15G0012580	HD.13G0012310	0.999732
HD.15G0012580	HD.13G0010350	0.992122
HD.15G0012580	HD.14G0003430	0.99932
HD.15G0012580	HD.06G0009590	0.977368
HD.15G0012580	HD.12G0026080	0.984596
HD.15G0012580	HD.06G0007530	0.943666
HD.15G0012580	HD.08008799	0.9998
HD.15G0012580	HD.05G0031920	0.999345
HD.15G0012580	HD.06010150	0.974438
HD.15G0012580	HD.03G0005690	0.975192
HD.15G0012580	HD.10G0005870	0.998152
HD.15G0012580	HD.06G0008010	0.98425
HD.15G0012580	HD.09G0014860	0.996481
HD.15G0012580	HD.02G0023890	0.958656
HD.15G0012580	HD.11G0020500	0.9951
HD.15G0012580	HD.09001931	0.980579
HD.15G0012580	HD.07G0020070	0.999423
HD.15G0012580	HD.03G0005890	0.954155
HD.15G0012580	HD.01G0001690	0.995159
HD.15G0012580	HD.09001187	0.993269
HD.15G0012580	HD.09G0010230	0.994057
HD.15G0012580	HD.06006241	0.946606
HD.15G0012580	HD.06G0033880	0.999059
HD.15G0012580	HD.11G0000560	0.980995
HD.15G0012580	HD.05G0020450	0.999477
HD.15G0012580	HD.08G0012510	0.997639
HD.15G0012580	HD.14G0024070	0.985606
HD.15G0012580	HD.08G0028170	0.996878
HD.15G0012580	HD.03005404	0.997831
HD.15G0012580	HD.01G0023560	0.998111
HD.15G0012580	HD.13G0023680	0.997458
HD.15G0012580	HD.02G0004380	0.960706
HD.15G0012580	HD.01G0025930	0.986654
HD.15G0012580	HD.02G0005850	0.989664
HD.15G0012580	HD.07G0023030	0.994691
HD.15G0012580	HD.08G0004040	0.996333
HD.15G0012580	HD.09G0004430	0.99894
HD.15G0012580	HD.09G0015810	0.999636
HD.15G0012580	HD.13G0023600	0.999665
HD.15G0012580	HD.07G0001190	0.970891
HD.15G0012580	HD.01G0006840	0.958484
HD.15G0012580	HD.02G0029330	0.996913
HD.15G0012580	HD.09G0022840	0.999477
HD.15G0012580	HD.08G0001490	0.997122
HD.15G0012580	HD.05012470	0.973366
HD.15G0012580	HD.14G0000240	0.998125
HD.15G0012580	HD.15G0003970	0.995626
HD.15G0012580	HD.08G0004710	0.99728
HD.15G0012580	HD.15G0002360	0.971885
HD.15G0012580	HD.14G0009310	0.995485
HD.15G0012580	HD.12G0020800	0.947709
HD.15G0012580	HD.1402370	0.988622
HD.15G0012580	HD.06G0005740	0.995916
HD.15G0012580	HD.12G0010900	0.999632
HD.15G0012580	HD.10G0011250	0.999663
HD.15G0012580	HD.14G0000030	0.994352
HD.15G0012580	HD.01G0014170	0.999729
HD.15G0012580	HD.06G0006820	0.992775
HD.15G0012580	HD.13G0010660	0.968088
HD.15G0012580	HD.07G0025010	0.999396
HD.15G0012580	HD.12G0015310	0.975692
HD.15G0012580	HD.09005217	0.999078
HD.15G0012580	HD.01014589	0.978402
HD.15G0012580	HD.13G0009170	0.996308
HD.15G0012580	HD.11G0003540	0.999676
HD.15G0012580	HD.11G0020710	0.971354
HD.15G0012580	HD.05G0025940	0.994692
HD.15G0012580	HD.01G0017320	0.975233
HD.15G0012580	HD.02G0026630	0.988379
HD.15G0012580	HD.08G0025680	0.995366
HD.15G0012580	HD.02G0006150	0.989492
HD.15G0012580	HD.04G0031400	0.998785
HD.15G0012580	HD.11G0000260	0.999309
HD.15G0012580	HD.10G0021770	0.992903
HD.15G0012580	HD.04012700	0.983993
HD.15G0012580	HD.07G0023930	0.998194
HD.15G0012580	HD.03G0003490	0.999526
HD.15G0012580	HD.09G0013640	0.944204
HD.15G0012580	HD.13G0017930	0.967389
HD.15G0012580	HD.05000079	0.96409
HD.15G0012580	HD.05G0003880	0.99823
HD.15G0012580	HD.06000901	0.976085
HD.15G0012580	HD.12G0002800	0.959892
HD.15G0012580	HD.06G0037890	0.98981
HD.15G0012580	HD.03G0007650	0.999495
HD.15G0012580	HD.06G0032650	0.998617
HD.15G0012580	HD.08G0009870	0.998216
HD.15G0012580	HD.15G0008840	0.999342
HD.15G0012580	HD.04G0016900	0.99337
HD.15G0012580	HD.01G0022300	0.997162
HD.15G0012580	HD.02G0006310	0.96941
HD.15G0012580	HD.15G0015160	0.999826
HD.15G0012580	HD.02G0021310	0.996233
HD.15G0012580	HD.10G0011790	0.993506
HD.15G0012580	HD.05G0001900	0.979173
HD.15G0012580	HD.04G0013750	0.998468
HD.15G0012580	HD.15G0018600	0.96913
HD.15G0012580	HD.10G0026460	0.969502
HD.15G0012580	HD.04002889	0.998349
HD.15G0012580	HD.11G0001620	0.999664
HD.15G0012580	HD.06G0006500	0.981143
HD.15G0012580	HD.06G0036370	0.998372
HD.15G0012580	HD.09000848	0.99412
HD.15G0012580	HD.08G0021150	0.998645
HD.15G0012580	HD.05G0010110	0.961111
HD.15G0012580	HD.03G0027210	0.980709
HD.15G0012580	HD.06G0003320	0.995924
HD.15G0012580	HD.05G0009950	0.947318
HD.15G0012580	HD.04G0019090	0.961616
HD.15G0012580	HD.01G0019030	0.99716
HD.15G0012580	HD.11G0005340	0.947139
HD.15G0012580	HD.01G0009120	0.994356
HD.15G0012580	HD.01G0014530	0.981395
HD.15G0012580	HD.02G0006800	0.978034
HD.15G0012580	HD.05G0028080	0.999346
HD.15G0012580	HD.06G0009900	0.976449
HD.15G0012580	HD.07001582	0.959665
HD.15G0012580	HD.14G0008180	0.99975
HD.15G0012580	HD.02G0012560	0.999547
HD.15G0012580	HD.08G0015370	0.981354
HD.15G0012580	HD.03G0011350	0.99596
HD.15G0012580	HD.03G0008870	0.999608
HD.15G0012580	HD.06G0028010	0.968602
HD.15G0012580	HD.06G0005240	0.993437
HD.15G0012580	HD.02G0005450	0.992829
HD.15G0012580	HD.10006457	0.998004
HD.15G0012580	HD.12G0022560	0.999035
HD.15G0012580	HD.04001275	0.999034
HD.15G0012580	HD.07003587	0.982584
HD.15G0012580	HD.06G0012110	0.981365
HD.15G0012580	HD.05006606	0.998398
HD.15G0012580	HD.05G0008050	0.999692
HD.15G0012580	HD.12G0013710	0.993357
HD.15G0012580	HD.1507004	0.994188
HD.15G0012580	HD.05G0011480	0.992872
HD.15G0012580	HD.11G0006390	0.998663
HD.15G0012580	HD.07G0007330	0.968396
HD.15G0012580	HD.05G0019590	0.991419
HD.15G0012580	HD.07G0026250	0.994232
HD.15G0012580	HD.15G0008090	0.996342
HD.15G0012580	HD.10G0004610	0.954382
HD.15G0012580	HD.07G0000400	0.998986
HD.15G0012580	HD.07G0009070	0.999608
HD.15G0012580	HD.07G0004810	0.999229
HD.15G0012580	HD.1104378	0.975698
HD.15G0012580	HD.09G0010160	0.972056
HD.15G0012580	HD.01G0010820	0.972702
HD.15G0012580	HD.09G0022180	0.997592
HD.15G0012580	HD.03G0009490	0.963066
HD.15G0012580	HD.12G0013770	0.964244
HD.15G0012580	HD.06G0007270	0.986748
HD.15G0012580	HD.14G0001620	0.995024
HD.15G0012580	HD.03G0002690	0.999645
HD.15G0012580	HD.03G0016960	0.99939
HD.15G0012580	HD.03G0010010	0.967179
HD.15G0012580	HD.1403927	0.998329
HD.15G0012580	HD.10G0008640	0.961031
HD.15G0012580	HD.11G0003350	0.986215
HD.15G0012580	HD.07G0019970	0.973909
HD.15G0012580	HD.02G0027630	0.99929
HD.15G0012580	HD.02003578	0.999538
HD.15G0012580	HD.12G0016240	0.962504
HD.15G0012580	HD.14G0012560	0.993558
HD.15G0012580	HD.06G0026340	0.988436
HD.15G0012580	HD.01002884	0.994468
HD.15G0012580	HD.01G0037670	0.987602
HD.15G0012580	HD.11G0016750	0.989231
HD.15G0012580	HD.10G0025820	0.991773
HD.15G0012580	HD.07G0018610	0.983562
HD.15G0012580	HD.06G0003520	0.996837
HD.15G0012580	HD.15G0015960	0.994108
HD.15G0012580	HD.09G0006550	0.999485
HD.15G0012580	HD.03G0004680	0.999348
HD.15G0012580	HD.01G0006510	0.969743
HD.15G0012580	HD.04002235	0.986934
HD.15G0012580	HD.06G0028310	0.962703
HD.15G0012580	HD.11G0018350	0.998784
HD.15G0012580	HD.02G0029280	0.974371
HD.15G0012580	HD.13G0010740	0.996205
HD.15G0012580	HD.10001719	0.967967
HD.15G0012580	HD.03010225	0.999496
HD.15G0012580	HD.04G0029750	0.979422
HD.15G0012580	HD.10G0008150	0.998944
HD.15G0012580	HD.09001177	0.990721
HD.15G0012580	HD.03G0011240	0.999707
HD.15G0012580	HD.03G0016760	0.976939
HD.15G0012580	HD.01008491	0.997771
HD.15G0012580	HD.14G0016710	0.992725
HD.15G0012580	HD.10G0016440	0.997179
HD.15G0012580	HD.15G0007380	0.994796
HD.15G0012580	HD.01G0040680	0.999485
HD.15G0012580	HD.02G0006280	0.999354
HD.15G0012580	HD.14G0024600	0.999744
HD.15G0012580	HD.05G0019420	0.993412
HD.15G0012580	HD.02G0027850	0.993805
HD.15G0012580	HD.02G0033630	0.997583
HD.15G0012580	HD.06G0037660	0.999406
HD.15G0012580	HD.02G0026880	0.998913
HD.15G0012580	HD.07G0009810	0.999614
HD.15G0012580	HD.10009575	0.963739
HD.15G0012580	HD.06G0011630	0.99973
HD.15G0012580	HD.03G0009780	0.998576
HD.15G0012580	HD.12G0003650	0.998948
HD.15G0012580	HD.06G0026070	0.999443
HD.15G0012580	HD.05G0002720	0.992462
HD.15G0012580	HD.02008678	0.986078
HD.15G0012580	HD.09G0008930	0.991316
HD.15G0012580	HD.11G0002000	0.999543
HD.15G0012580	HD.15G0012390	0.977444
HD.15G0012580	HD.01G0017750	0.956046
HD.15G0012580	HD.12G0004940	0.997697
HD.15G0012580	HD.1402258	0.996901
HD.15G0012580	HD.02G0024380	0.997814
HD.15G0012580	HD.12G0013030	0.995985
HD.15G0012580	HD.10G0029440	0.998575
HD.15G0012580	HD.04005128	0.995573
HD.15G0012580	HD.01G0026040	0.988182
HD.15G0012580	HD.01G0004330	0.956953
HD.15G0012580	HD.15G0003160	0.973158
HD.15G0012580	HD.07G0006440	0.993581
HD.15G0012580	HD.02G0014230	0.995247
HD.15G0012580	HD.04009447	0.985781
HD.15G0012580	HD.02G0011170	0.998236
HD.15G0012580	HD.04G0022970	0.999107
HD.15G0012580	HD.1103745	0.997431
HD.15G0012580	HD.12G0018520	0.96347
HD.15G0012580	HD.10006109	0.980222
HD.15G0012580	HD.01G0012820	0.957201
HD.15G0012580	HD.02G0023530	0.990902
HD.15G0012580	HD.06G0035580	0.996594
HD.15G0012580	HD.02G0005460	0.989304
HD.15G0012580	HD.01G0039580	0.945633
HD.15G0012580	HD.07G0009480	0.997829
HD.15G0012580	HD.09G0017650	0.999492
HD.15G0012580	HD.13G0012330	0.999657
HD.15G0012580	HD.03006265	0.964209
HD.15G0012580	HD.01G0032370	0.999518
HD.15G0012580	HD.11G0014150	0.998397
HD.15G0012580	HD.09G0020700	0.996417
HD.15G0012580	HD.1103302	0.998987
HD.15G0012580	HD.04G0005510	0.99905
HD.15G0012580	HD.05G0030810	0.988751
HD.15G0012580	HD.01G0013590	0.995917
HD.15G0012580	HD.11G0024530	0.999758
HD.15G0012580	HD.01G0036540	0.94342
HD.15G0012580	HD.14G0009470	0.999715
HD.15G0012580	HD.07G0021030	0.942885
HD.15G0012580	HD.01G0030970	0.999732
HD.15G0012580	HD.06G0009520	0.994187
HD.15G0012580	HD.10G0027120	0.976035
HD.15G0012580	HD.03G0007400	0.975664
HD.15G0012580	HD.14G0023170	0.998461
HD.15G0012580	HD.02G0019930	0.997236
HD.15G0012580	HD.02G0011980	0.945032
HD.15G0012580	HD.07G0021090	0.999757
HD.15G0012580	HD.06G0008430	0.999647
HD.15G0012580	HD.02G0007900	0.987694
HD.15G0012580	HD.04012914	0.999683
HD.15G0012580	HD.10009091	0.995675
HD.15G0012580	HD.06G0006130	0.982748
HD.15G0012580	HD.01002162	0.99429
HD.15G0012580	HD.09003706	0.971466
HD.15G0012580	HD.03001111	0.961154
HD.15G0012580	HD.03004836	0.999063
HD.15G0012580	HD.06G0003440	0.999125
HD.15G0012580	HD.01012671	0.985191
HD.15G0012580	HD.1500661	0.996952
HD.15G0012580	HD.10G0009040	0.998618
HD.15G0012580	HD.08G0010520	0.960952
HD.15G0012580	HD.12G0011000	0.988685
HD.15G0012580	HD.01G0027790	0.997571
HD.15G0012580	HD.06G0011760	0.997784
HD.15G0012580	HD.06009953	0.955631
HD.15G0012580	HD.02G0028070	0.9971
HD.15G0012580	HD.07G0020500	0.996198
HD.15G0012580	HD.05G0001790	0.948623
HD.15G0012580	HD.02G0018870	0.998193
HD.15G0012580	HD.07G0020090	0.998906
HD.15G0012580	HD.1306647	0.999687
HD.15G0012580	HD.03G0007610	0.951028
HD.15G0012580	HD.05G0002850	0.965062
HD.15G0012580	HD.07G0015870	0.970979
HD.15G0012580	HD.13G0007830	0.953332
HD.15G0012580	HD.10G0005730	0.9812
HD.15G0012580	HD.03G0015130	0.964037
HD.15G0012580	HD.09G0013260	0.992275
HD.15G0012580	HD.02G0026590	0.993251
HD.15G0012580	HD.10G0000770	0.999373
HD.15G0012580	HD.08G0016370	0.999158
HD.15G0012580	HD.15G0004950	0.979227
HD.15G0012580	HD.04G0003210	0.961101
HD.15G0012580	HD.02G0002580	0.994979
HD.15G0012580	HD.10G0008960	0.974222
HD.15G0012580	HD.04G0019400	0.986802
HD.15G0012580	HD.14G0023700	0.959439
HD.15G0012580	HD.05002048	0.988621
HD.15G0012580	HD.01G0017250	0.999744
HD.15G0012580	HD.05G0027190	0.971131
HD.15G0012580	HD.12G0014600	0.981196
HD.15G0012580	HD.03G0006820	0.979724
HD.15G0012580	HD.03G0006300	0.995978
HD.15G0012580	HD.14G0020980	0.997481
HD.15G0012580	HD.07G0005200	0.973822
HD.15G0012580	HD.14G0013530	0.995774
HD.15G0012580	HD.04009088	0.996795
HD.15G0012580	HD.06000843	0.995909
HD.15G0012580	HD.04G0034650	0.990959
HD.15G0012580	HD.03011497	0.95463
HD.15G0012580	HD.11G0020620	0.954817
HD.15G0012580	HD.04G0019720	0.998556
HD.15G0012580	HD.10G0014780	0.971664
HD.15G0012580	HD.04G0002300	0.964829
HD.15G0012580	HD.05G0021540	0.999711
HD.15G0012580	HD.12G0010140	0.989968
HD.15G0012580	HD.04G0033680	0.999674
HD.15G0012580	HD.1102838	0.95233
HD.15G0012580	HD.05009671	0.996283
HD.15G0012580	HD.11G0000600	0.981802
HD.15G0012580	HD.14G0012620	0.991111
HD.15G0012580	HD.06G0009280	0.994606
HD.15G0012580	HD.02G0015110	0.977252
HD.15G0012580	HD.01G0002490	0.999555
HD.15G0012580	HD.02G0031290	0.995338
HD.15G0012580	HD.14G0001700	0.999755
HD.15G0012580	HD.01004380	0.960809
HD.15G0012580	HD.05G0016210	0.981553
HD.15G0012580	HD.07G0007350	0.991012
HD.15G0012580	HD.02G0013040	0.999482
HD.15G0012580	HD.12G0007360	0.999035
HD.15G0012580	HD.11G0004780	0.99033
HD.15G0012580	HD.13G0008310	0.994162
HD.15G0012580	HD.04001373	0.99084
HD.15G0012580	HD.07011448	0.999441
HD.15G0012580	HD.04G0022460	0.999669
HD.15G0012580	HD.10G0010550	0.99349
HD.15G0012580	HD.15G0015430	0.996088
HD.15G0012580	HD.06G0010900	0.997177
HD.15G0012580	HD.07004688	0.989469
HD.15G0012580	HD.14G0011180	0.99885
HD.15G0012580	HD.13G0014720	0.946386
HD.15G0012580	HD.05G0000560	0.988153
HD.15G0012580	HD.15G0017290	0.942826
HD.15G0012580	HD.07G0006490	0.997381
HD.15G0012580	HD.13G0000440	0.971506
HD.15G0012580	HD.06G0032790	0.99407
HD.15G0012580	HD.03G0004480	0.985092
HD.15G0012580	HD.08G0005010	0.95945
HD.15G0012580	HD.06G0023100	0.988112
HD.15G0012580	HD.09G0023270	0.999551
HD.15G0012580	HD.1501743	0.987976
HD.15G0012580	HD.08G0004030	0.998883
HD.15G0012580	HD.04G0032420	0.997935
HD.15G0012580	HD.15G0000600	0.947928
HD.15G0012580	HD.04G0008960	0.983169
HD.15G0012580	HD.06G0003310	0.979945
HD.15G0012580	HD.07G0009390	0.993682
HD.15G0012580	HD.13G0010000	0.980319
HD.15G0012580	HD.01014348	0.992394
HD.15G0012580	HD.04G0029710	0.987791
HD.15G0012580	HD.11G0007820	0.999775
HD.15G0012580	HD.08G0027320	0.997635
HD.15G0012580	HD.08006346	0.99843
HD.15G0012580	HD.02G0008390	0.986279
HD.15G0012580	HD.01G0038620	0.984214
HD.15G0012580	HD.04011386	0.998798
HD.15G0012580	HD.08G0030440	0.999335
HD.15G0012580	HD.10G0027290	0.998816
HD.15G0012580	HD.10G0024370	0.998256
HD.15G0012580	HD.07G0009130	0.970202
HD.15G0012580	HD.07003015	0.97329
HD.15G0012580	HD.07G0017300	0.968413
HD.15G0012580	HD.02G0006520	0.965256
HD.15G0012580	HD.10G0019180	0.995879
HD.15G0012580	HD.05G0029880	0.961534
HD.15G0012580	HD.01G0026430	0.968283
HD.15G0012580	HD.07G0012610	0.940689
HD.15G0012580	HD.13G0007220	0.982624
HD.15G0012580	HD.06G0019200	0.972178
HD.15G0012580	HD.04G0027290	0.987785
HD.15G0012580	HD.08G0028260	0.997
HD.15G0012580	HD.07000193	0.946987
HD.15G0012580	HD.02G0005630	0.998828
HD.15G0012580	HD.1503200	0.999597
HD.15G0012580	HD.04G0025250	0.970226
HD.15G0012580	HD.12G0010180	0.992004
HD.15G0012580	HD.09000523	0.999977
HD.15G0012580	HD.14G0023960	0.990818
HD.15G0012580	HD.01G0016080	0.996994
HD.15G0012580	HD.03G0001200	0.999241
HD.15G0012580	HD.11G0000850	0.99956
HD.15G0012580	HD.03G0024720	0.997637
HD.15G0012580	HD.12G0020330	0.999302
HD.15G0012580	HD.04G0016760	0.99889
HD.15G0012580	HD.02G0014950	0.995695
HD.15G0012580	HD.02G0016050	0.99965
HD.15G0012580	HD.12G0020990	0.986779
HD.15G0012580	HD.03G0018080	0.997719
HD.15G0012580	HD.11G0017950	0.991452
HD.15G0012580	HD.14G0001650	0.987211
HD.15G0012580	HD.05G0019390	0.986281
HD.15G0012580	HD.03G0032700	0.952057
HD.15G0012580	HD.03004640	0.966049
HD.15G0012580	HD.05G0000300	0.986462
HD.15G0012580	HD.05G0014640	0.97696
HD.15G0012580	HD.12G0013520	0.983733
HD.15G0012580	HD.04G0021130	0.999612
HD.15G0012580	HD.09G0018260	0.993264
HD.15G0012580	HD.01G0027940	0.999184
HD.15G0012580	HD.13G0019500	0.981063
HD.15G0012580	HD.09G0019460	0.996554
HD.15G0012580	HD.12G0019100	0.995675
HD.15G0012580	HD.08G0016570	0.979275
HD.15G0012580	HD.08G0028650	0.999508
HD.15G0012580	HD.04G0012850	0.997073
HD.15G0012580	HD.1308752	0.991828
HD.15G0012580	HD.10G0001750	0.998677
HD.15G0012580	HD.14G0011780	0.99575
HD.15G0012580	HD.12G0001170	0.960266
HD.15G0012580	HD.01G0027670	0.995747
HD.15G0012580	HD.01007865	0.941005
HD.15G0012580	HD.01G0012880	0.977757
HD.15G0012580	HD.13G0025390	0.999732
HD.15G0012580	HD.07G0022070	0.993644
HD.15G0012580	HD.09G0022690	0.999057
HD.15G0012580	HD.05G0028270	0.983444
HD.15G0012580	HD.02G0017920	0.970305
HD.15G0012580	HD.01G0025410	0.993408
HD.15G0012580	HD.03G0013510	0.99871
HD.15G0012580	HD.07G0028300	0.984313
HD.15G0012580	HD.06G0034890	0.95796
HD.15G0012580	HD.14G0016370	0.997834
HD.15G0012580	HD.13G0003070	0.992107
HD.15G0012580	HD.03G0000110	0.996809
HD.15G0012580	HD.13G0011280	0.958569
HD.15G0012580	HD.14G0003220	0.997325
HD.15G0012580	HD.03G0014190	0.99873
HD.15G0012580	HD.1301452	0.99733
HD.15G0012580	HD.04G0001270	0.99253
HD.15G0012580	HD.02G0012200	0.947947
HD.15G0012580	HD.05008586	0.964285
HD.15G0012580	HD.03G0026130	0.948566
HD.15G0012580	HD.01G0026200	0.99905
HD.15G0012580	HD.10G0011870	0.999307
HD.15G0012580	HD.05G0012530	0.999426
HD.15G0012580	HD.07G0010260	0.999531
HD.15G0012580	HD.01G0036110	0.986395
HD.15G0012580	HD.14G0018290	0.966083
HD.15G0012580	HD.03G0012230	0.999732
HD.15G0012580	HD.07G0020300	0.994614
HD.15G0012580	HD.01G0025700	0.996165
HD.15G0012580	HD.10G0003040	0.994748
HD.15G0012580	HD.10G0008080	0.998942
HD.15G0012580	HD.01G0011350	0.942966
HD.15G0012580	HD.07002684	0.999185
HD.15G0012580	HD.04G0022440	0.999003
HD.15G0012580	HD.01G0008650	0.991141
HD.15G0012580	HD.01G0022190	0.995893
HD.15G0012580	HD.01002182	0.994231
HD.15G0012580	HD.09G0011980	0.993755
HD.15G0012580	HD.02G0009270	0.981433
HD.15G0012580	HD.1403951	0.989752
HD.15G0012580	HD.04G0004660	0.999184
HD.15G0012580	HD.05G0028660	0.998859
HD.15G0012580	HD.13G0008100	0.993978
HD.15G0012580	HD.13G0016010	0.958035
HD.15G0012580	HD.01G0007930	0.977488
HD.15G0012580	HD.04G0017950	0.999641
HD.15G0012580	HD.02G0013050	0.989915
HD.15G0012580	HD.06G0021840	0.999624
HD.15G0012580	HD.02002314	0.967566
HD.15G0012580	HD.12G0004350	0.960609
HD.15G0012580	HD.02G0030300	0.999682
HD.15G0012580	HD.13G0012530	0.953731
HD.15G0012580	HD.07G0021780	0.997405
HD.15G0012580	HD.05005812	0.964681
HD.15G0012580	HD.06G0009570	0.998626
HD.15G0012580	HD.01G0034130	0.964442
HD.15G0012580	HD.10009627	0.942691
HD.15G0012580	HD.07011239	0.999675
HD.15G0012580	HD.08G0001000	0.995771
HD.15G0012580	HD.11G0016140	0.982603
HD.15G0012580	HD.09G0016920	0.978063
HD.15G0012580	HD.15G0015190	0.981385
HD.15G0012580	HD.04012361	0.972469
HD.15G0012580	HD.04G0005640	0.99549
HD.15G0012580	HD.11G0017100	0.998818
HD.15G0012580	HD.12G0007770	0.987808
HD.15G0012580	HD.06G0035720	0.995742
HD.15G0012580	HD.05G0021500	0.998017
HD.15G0012580	HD.07G0015610	0.999871
HD.15G0012580	HD.14G0013970	0.999663
HD.15G0012580	HD.15G0005900	0.999693
HD.15G0012580	HD.14G0001670	0.998573
HD.15G0012580	HD.09G0017540	0.999617
HD.15G0012580	HD.02001032	0.97442
HD.15G0012580	HD.05G0020700	0.993036
HD.15G0012580	HD.07010330	0.999744
HD.15G0012580	HD.08G0029620	0.999452
HD.15G0012580	HD.04G0004630	0.99313
HD.15G0012580	HD.05G0030200	0.978254
HD.15G0012580	HD.01G0036970	0.958004
HD.15G0012580	HD.01G0020100	0.997734
HD.15G0012580	HD.05G0001760	0.994736
HD.15G0012580	HD.06G0015080	0.985297
HD.15G0012580	HD.05G0000290	0.957528
HD.15G0012580	HD.02G0007200	0.979993
HD.15G0012580	HD.10G0021480	0.976525
HD.15G0012580	HD.01G0040290	0.980277
HD.15G0012580	HD.01G0032150	0.978251
HD.15G0012580	HD.08G0028060	0.988572
HD.15G0012580	HD.02G0009770	0.996661
HD.15G0012580	HD.01G0028220	0.999691
HD.15G0012580	HD.04G0023770	0.999901
HD.15G0012580	HD.05006612	0.948931
HD.15G0012580	HD.11G0005980	0.999698
HD.15G0012580	HD.02G0015580	0.945974
HD.15G0012580	HD.06012205	0.992717
HD.15G0012580	HD.04G0002540	0.979572
HD.15G0012580	HD.11G0006710	0.966703
HD.15G0012580	HD.11G0011780	0.98749
HD.15G0012580	HD.04G0015220	0.998352
HD.15G0012580	HD.04G0025800	0.999536
HD.15G0012580	HD.11G0002870	0.999238
HD.15G0012580	HD.1208648	0.991486
HD.15G0012580	HD.04G0023920	0.978988
HD.15G0012580	HD.08G0010450	0.946234
HD.15G0012580	HD.11G0007490	0.998547
HD.15G0012580	HD.15G0017570	0.999697
HD.15G0012580	HD.04G0027560	0.97368
HD.15G0012580	HD.01G0029240	0.995913
HD.15G0012580	HD.04G0004080	0.974915
HD.15G0012580	HD.10G0011770	0.945725
HD.15G0012580	HD.12G0014670	0.999599
HD.15G0012580	HD.01004381	0.959027
HD.15G0012580	HD.01G0037050	0.998611
HD.15G0012580	HD.15G0001650	0.998372
HD.15G0012580	HD.1307462	0.991059
HD.15G0012580	HD.15G0003190	0.999651
HD.15G0012580	HD.14G0019340	0.999544
HD.15G0012580	HD.01G0026020	0.991707
HD.15G0012580	HD.09G0017670	0.982723
HD.15G0012580	HD.05G0024580	0.979629
HD.15G0012580	HD.01G0036920	0.993932
HD.15G0012580	HD.11G0007460	0.998644
HD.15G0012580	HD.05G0000350	0.964103
HD.15G0012580	HD.05G0007420	0.947195
HD.15G0012580	HD.06G0003580	0.992166
HD.15G0012580	HD.06G0011750	0.999563
HD.15G0012580	HD.06G0031940	0.998505
HD.15G0012580	HD.07G0005530	0.985315
HD.15G0012580	HD.04G0000210	0.964734
HD.15G0012580	HD.13G0025100	0.986045
HD.15G0012580	HD.09G0013300	0.978711
HD.15G0012580	HD.06G0008820	0.977528
HD.15G0012580	HD.15G0003450	0.995314
HD.15G0012580	HD.06G0025860	0.997787
HD.15G0012580	HD.08G0015130	0.994698
HD.15G0012580	HD.10G0008540	0.991735
HD.15G0012580	HD.03G0015620	0.990379
HD.15G0012580	HD.07002843	0.999735
HD.15G0012580	HD.01G0037710	0.989307
HD.15G0012580	HD.02G0015490	0.980912
HD.15G0012580	HD.14G0001000	0.990905
HD.15G0012580	HD.10G0025790	0.978599
HD.15G0012580	HD.08G0025320	0.99156
HD.15G0012580	HD.01G0009910	0.99969
HD.15G0012580	HD.08G0031410	0.966448
HD.15G0012580	HD.06G0035670	0.97893
HD.15G0012580	HD.08G0002020	0.997786
HD.15G0012580	HD.10009793	0.982784
HD.15G0012580	HD.04G0028270	0.967827
HD.15G0012580	HD.09G0020040	0.999225
HD.15G0012580	HD.06G0018090	0.982697
HD.15G0012580	HD.08G0017030	0.98676
HD.15G0012580	HD.12G0006140	0.996558
HD.15G0012580	HD.02005342	0.957921
HD.15G0012580	HD.06G0038320	0.997135
HD.15G0012580	HD.10G0001960	0.995015
HD.15G0012580	HD.03003975	0.97951
HD.15G0012580	HD.01G0026990	0.981289
HD.15G0012580	HD.01G0036060	0.995937
HD.15G0012580	HD.12G0016810	0.999754
HD.15G0012580	HD.03G0020290	0.950158
HD.15G0012580	HD.06G0035210	0.952177
HD.15G0012580	HD.02002570	0.965902
HD.15G0012580	HD.02G0031950	0.976327
HD.15G0012580	HD.11G0005660	0.997863
HD.15G0012580	HD.08G0010410	0.999672
HD.15G0012580	HD.05G0007700	0.997169
HD.15G0012580	HD.06G0003510	0.981246
HD.15G0012580	HD.03006311	0.941128
HD.15G0012580	HD.02G0011900	0.973153
HD.15G0012580	HD.07G0028040	0.998379
HD.15G0012580	HD.02G0002510	0.999694
HD.15G0012580	HD.1208197	0.997451
HD.15G0012580	HD.01G0037210	0.987784
HD.15G0012580	HD.08G0006370	0.997886
HD.15G0012580	HD.04G0032300	0.985256
HD.15G0012580	HD.05G0019500	0.994287
HD.15G0012580	HD.1308084	0.999249
HD.15G0012580	HD.1303031	0.999344
HD.15G0012580	HD.06G0016770	0.989683
HD.15G0012580	HD.04G0010450	0.985462
HD.15G0012580	HD.01G0007120	0.973772
HD.15G0012580	HD.01G0033030	0.997534
HD.15G0012580	HD.12G0012650	0.983072
HD.15G0012580	HD.10G0010620	0.997065
HD.15G0012580	HD.15G0008010	0.946022
HD.15G0012580	HD.07G0022420	0.988738
HD.15G0012580	HD.05G0002700	0.965182
HD.15G0012580	HD.03G0025100	0.965143
HD.15G0012580	HD.01G0040070	0.983039
HD.15G0012580	HD.12G0023930	0.995918
HD.15G0012580	HD.04G0023900	0.958656
HD.15G0012580	HD.08G0007560	0.941795
HD.15G0012580	HD.13G0015330	0.94252
HD.15G0012580	HD.06G0015460	0.962141
HD.15G0012580	HD.10G0000420	0.994874
HD.15G0012580	HD.08002776	0.997585
HD.15G0012580	HD.03G0018890	0.991569
HD.15G0012580	HD.03G0001350	0.997425
HD.15G0012580	HD.04001402	0.998486
HD.15G0012580	HD.05001286	0.992235
HD.15G0012580	HD.01002401	0.983661
HD.15G0012580	HD.15G0000710	0.996046
HD.15G0012580	HD.14G0020970	0.963848
HD.15G0012580	HD.11G0017610	0.992421
HD.15G0012580	HD.07G0026370	0.994672
HD.15G0012580	HD.01G0024860	0.984541
HD.15G0012580	HD.02G0032240	0.998061
HD.15G0012580	HD.04G0022980	0.976525
HD.15G0012580	HD.15G0005490	0.997263
HD.15G0012580	HD.06G0030620	0.997615
HD.15G0012580	HD.01010937	0.97748
HD.15G0012580	HD.07G0023060	0.9758
HD.15G0012580	HD.06G0015360	0.987398
HD.15G0012580	HD.01012499	0.992801
HD.15G0012580	HD.11G0021640	0.969749
HD.15G0012580	HD.13G0020580	0.985866
HD.15G0012580	HD.12G0015820	0.967485
HD.15G0012580	HD.01G0015590	0.977306
HD.15G0012580	HD.05G0021830	0.979545
HD.15G0012580	HD.10G0019010	0.972098
HD.15G0012580	HD.08G0010400	0.972959
HD.15G0012580	HD.04G0028680	0.994591
HD.15G0012580	HD.10G0030550	0.999608
HD.15G0012580	HD.10009628	0.958921
HD.15G0012580	HD.15G0004780	0.947364
HD.15G0012580	HD.01000962	0.996963
HD.15G0012580	HD.11G0024910	0.969782
HD.15G0012580	HD.10G0013490	0.997311
HD.15G0012580	HD.14G0019520	0.984715
HD.15G0012580	HD.15G0001790	0.991048
HD.15G0012580	HD.07G0011750	0.982437
HD.15G0012580	HD.05003419	0.985511
HD.15G0012580	HD.08G0006020	0.98463
HD.15G0012580	HD.03G0001330	0.964816
HD.15G0012580	HD.01G0024230	0.99063
HD.15G0012580	HD.06G0026080	0.990859
HD.15G0012580	HD.03G0011360	0.998873
HD.15G0012580	HD.11G0020740	0.972216
HD.15G0012580	HD.06G0013930	0.989608
HD.15G0012580	HD.10000858	0.993402
HD.15G0012580	HD.02G0004480	0.998325
HD.15G0012580	HD.04G0014190	0.993451
HD.15G0012580	HD.08G0009140	0.951245
HD.15G0012580	HD.04G0033440	0.999735
HD.15G0012580	HD.04G0012970	0.991768
HD.15G0012580	HD.10G0007000	0.99406
HD.15G0012580	HD.01G0027390	0.99967
HD.15G0012580	HD.04G0029630	0.999973
HD.15G0012580	HD.06000389	0.980538
HD.15G0012580	HD.03G0026110	0.988324
HD.15G0012580	HD.02G0020830	0.993537
HD.15G0012580	HD.01G0035920	0.981605
HD.15G0012580	HD.03G0007090	0.993956
HD.15G0012580	HD.04G0034330	0.989404
HD.15G0012580	HD.10G0010570	0.999018
HD.15G0012580	HD.08G0003460	0.99443
HD.15G0012580	HD.01G0005370	0.956271
HD.15G0012580	HD.02G0013810	0.986117
HD.15G0012580	HD.09G0024140	0.97944
HD.15G0012580	HD.14G0001260	0.989057
HD.15G0012580	HD.02G0032780	0.975501
HD.15G0012580	HD.09G0004040	0.988112
HD.15G0012580	HD.13G0012320	0.999704
HD.15G0012580	HD.09G0009880	0.999168
HD.15G0012580	HD.13G0025230	0.995942
HD.15G0012580	HD.12G0013180	0.971108
HD.15G0012580	HD.02G0032140	0.988307
HD.15G0012580	HD.14G0004270	0.953788
HD.15G0012580	HD.12G0000990	0.999737
HD.15G0012580	HD.09G0010390	0.990694
HD.15G0012580	HD.10G0024650	0.968035
HD.15G0012580	HD.03G0002740	0.985689
HD.15G0012580	HD.12G0011250	0.984966
HD.15G0012580	HD.05G0015380	0.980454
HD.15G0012580	HD.10G0005920	0.969473
HD.15G0012580	HD.07002672	0.997074
HD.15G0012580	HD.11G0000200	0.995329
HD.15G0012580	HD.08G0024200	0.989254
HD.15G0012580	HD.1304052	0.99694
HD.15G0012580	HD.09G0011320	0.953482
HD.15G0012580	HD.03G0013390	0.994979
HD.15G0012580	HD.01G0030960	0.989273
HD.15G0012580	HD.01G0009990	0.998773
HD.15G0012580	HD.06004428	0.958696
HD.15G0012580	HD.03G0014740	0.998693
HD.15G0012580	HD.01G0036770	0.994021
HD.15G0012580	HD.07G0008190	0.943375
HD.15G0012580	HD.05G0028260	0.992579
HD.15G0012580	HD.05G0009710	0.996085
HD.15G0012580	HD.02G0024340	0.990494
HD.15G0012580	HD.04000037	0.979071
HD.15G0012580	HD.13G0011010	0.987237
HD.15G0012580	HD.15G0016130	0.990004
HD.15G0012580	HD.01G0010750	0.999791
HD.15G0012580	HD.01G0038150	0.98517
HD.15G0012580	HD.12G0022040	0.998798
HD.15G0012580	HD.06G0021340	0.988849
HD.15G0012580	HD.05G0025950	0.997354
HD.15G0012580	HD.13G0010620	0.999364
HD.15G0012580	HD.14G0011280	0.986036
HD.15G0012580	HD.02G0011150	0.995707
HD.15G0012580	HD.14G0000490	0.997969
HD.15G0012580	HD.03001011	0.999784
HD.15G0012580	HD.11G0020680	0.963835
HD.15G0012580	HD.05008245	0.99683
HD.15G0012580	HD.01G0032420	0.997486
HD.15G0012580	HD.03G0001080	0.998944
HD.15G0012580	HD.11G0003650	0.98608
HD.15G0012580	HD.14G0023320	0.996495
HD.15G0012580	HD.03004083	0.999718
HD.15G0012580	HD.01G0038590	0.999542
HD.15G0012580	HD.07G0003840	0.951494
HD.15G0012580	HD.01G0033350	0.993661
HD.15G0012580	HD.05G0023190	0.968779
HD.15G0012580	HD.07G0002850	0.997248
HD.15G0012580	HD.12G0023990	0.996851
HD.15G0012580	HD.09001430	0.986876
HD.15G0012580	HD.04G0019530	0.999664
HD.15G0012580	HD.01G0034510	0.967492
HD.15G0012580	HD.06G0030500	0.97546
HD.15G0012580	HD.03G0019130	0.955893
HD.15G0012580	HD.03G0021500	0.977534
HD.15G0012580	HD.04G0021600	0.995073
HD.15G0012580	HD.06G0002790	0.980513
HD.15G0012580	HD.06G0006640	0.99678
HD.15G0012580	HD.07G0002950	0.987116
HD.15G0012580	HD.1405705	0.986055
HD.15G0012580	HD.03G0003520	0.967426
HD.15G0012580	HD.15G0010850	0.94876
HD.15G0012580	HD.08G0012500	0.9674
HD.15G0012580	HD.06001217	0.996668
HD.15G0012580	HD.12G0014280	0.983687
HD.15G0012580	HD.09G0017970	0.996298
HD.15G0012580	HD.05G0009430	0.961949
HD.15G0012580	HD.04G0019370	0.998874
HD.15G0012580	HD.11G0023980	0.988864
HD.15G0012580	HD.05G0002190	0.960265
HD.15G0012580	HD.07G0005590	0.970201
HD.15G0012580	HD.1307208	0.993815
HD.15G0012580	HD.10G0001180	0.999383
HD.15G0012580	HD.09G0006350	0.996028
HD.15G0012580	HD.04G0024340	0.970479
HD.15G0012580	HD.06G0004980	0.998477
HD.15G0012580	HD.03G0023960	0.975349
HD.15G0012580	HD.03G0017770	0.995657
HD.15G0012580	HD.14G0010960	0.965589
HD.15G0012580	HD.01G0033180	0.949761
HD.15G0012580	HD.06G0035610	0.989068
HD.15G0012580	HD.11G0006100	0.998028
HD.15G0012580	HD.07G0018910	0.999073
HD.15G0012580	HD.05G0000670	0.996693
HD.15G0012580	HD.15G0005000	0.973347
HD.15G0012580	HD.14G0015510	0.97969
HD.15G0012580	HD.11G0001750	0.983733
HD.15G0012580	HD.06G0029610	0.992728
HD.15G0012580	HD.13G0010470	0.952855
HD.15G0012580	HD.05G0003720	0.967849
HD.15G0012580	HD.05G0009170	0.969549
HD.15G0012580	HD.10G0025800	0.975761
HD.15G0012580	HD.1305529	0.999112
HD.15G0012580	HD.05G0007710	0.994844
HD.15G0012580	HD.12G0005940	0.987154
HD.15G0012580	HD.10000618	0.953022
HD.15G0012580	HD.05012505	0.969093
HD.15G0012580	HD.12G0013650	0.997844
HD.15G0012580	HD.01G0027050	0.959156
HD.15G0012580	HD.07G0023210	0.994319
HD.15G0012580	HD.06G0006690	0.995246
HD.15G0012580	HD.15G0018920	0.98293
HD.15G0012580	HD.06001713	0.946042
HD.15G0012580	HD.07G0006120	0.99218
HD.15G0012580	HD.01G0025100	0.982407
HD.15G0012580	HD.11G0006260	0.979039
HD.15G0012580	HD.08G0020090	0.999861
HD.15G0012580	HD.02G0024400	0.999839
HD.15G0012580	HD.11G0015550	0.967171
HD.15G0012580	HD.03G0012840	0.99924
HD.15G0012580	HD.05003265	0.963545
HD.15G0012580	HD.03G0007930	0.945491
HD.15G0012580	HD.06G0037640	0.99494
HD.15G0012580	HD.15G0000840	0.997484
HD.15G0012580	HD.12G0011210	0.982865
HD.15G0012580	HD.09G0003390	0.980182
HD.15G0012580	HD.14G0013940	0.986061
HD.15G0012580	HD.06G0019480	0.985369
HD.15G0012580	HD.06G0003530	0.99757
HD.15G0012580	HD.03G0007710	0.992216
HD.15G0012580	HD.01G0034800	0.988807
HD.15G0012580	HD.09008517	0.98197
HD.15G0012580	HD.03G0017430	0.999696
HD.15G0012580	HD.03G0017880	0.996443
HD.15G0012580	HD.05G0020740	0.960456
HD.15G0012580	HD.11G0007530	0.99902
HD.15G0012580	HD.01G0008490	0.998447
HD.15G0012580	HD.01G0024760	0.976287
HD.15G0012580	HD.13G0022170	0.996412
HD.15G0012580	HD.08G0027120	0.974109
HD.15G0012580	HD.08G0020350	0.999774
HD.15G0012580	HD.01G0029190	0.99299
HD.15G0012580	HD.11G0021920	0.997726
HD.15G0012580	HD.03G0025710	0.967045
HD.15G0012580	HD.05G0006430	0.959657
HD.15G0012580	HD.11G0014000	0.963288
HD.15G0012580	HD.03003831	0.984748
HD.15G0012580	HD.07G0014440	0.996824
HD.15G0012580	HD.02G0019100	0.988269
HD.15G0012580	HD.07G0009500	0.999266
HD.15G0012580	HD.11G0018310	0.999489
HD.15G0012580	HD.10G0026870	0.98514
HD.15G0012580	HD.02G0002370	0.99123
HD.15G0012580	HD.12G0007210	0.982072
HD.15G0012580	HD.11G0004700	0.980698
HD.15G0012580	HD.03G0001250	0.989813
HD.15G0012580	HD.07G0008160	0.999418
HD.15G0012580	HD.10G0001790	0.998769
HD.15G0012580	HD.03000836	0.982569
HD.15G0012580	HD.05006550	0.996675
HD.15G0012580	HD.13G0009830	0.997473
HD.15G0012580	HD.07G0014090	0.999613
HD.15G0012580	HD.07G0010340	0.998724
HD.15G0012580	HD.15G0001310	0.999319
HD.15G0012580	HD.02G0024580	0.997447
HD.15G0012580	HD.08G0015140	0.975349
HD.15G0012580	HD.01G0005790	0.995771
HD.15G0012580	HD.07G0008170	0.990908
HD.15G0012580	HD.02G0033890	0.977352
HD.15G0012580	HD.02G0030550	0.976712
HD.15G0012580	HD.14G0017920	0.97869
HD.15G0012580	HD.01G0028200	0.990992
HD.15G0012580	HD.03G0002770	0.993728
HD.15G0012580	HD.11G0017390	0.999928
HD.15G0012580	HD.06G0008690	0.997223
HD.15G0012580	HD.12G0001690	0.986178
HD.15G0012580	HD.11G0012230	0.99042
HD.15G0012580	HD.09G0018460	0.993033
HD.15G0012580	HD.03001813	0.996716
HD.15G0012580	HD.12G0009470	0.993665
HD.15G0012580	HD.11G0004140	0.990871
HD.15G0012580	HD.03G0000990	0.999575
HD.15G0012580	HD.10G0018420	0.999453
HD.15G0012580	HD.02G0017760	0.996103
HD.15G0012580	HD.04G0004670	0.989463
HD.15G0012580	HD.03G0019150	0.982812
HD.15G0012580	HD.1407947	0.999165
HD.15G0012580	HD.01013041	0.966988
HD.15G0012580	HD.01014010	0.989082
HD.15G0012580	HD.02G0018890	0.99022
HD.15G0012580	HD.02G0025420	0.985818
HD.15G0012580	HD.01G0009750	0.998898
HD.15G0012580	HD.07G0008490	0.983016
HD.15G0012580	HD.05G0002860	0.976885
HD.15G0012580	HD.05G0000730	0.988238
HD.15G0012580	HD.11G0017230	0.993233
HD.15G0012580	HD.05G0028420	0.981818
HD.15G0012580	HD.04G0001140	0.961983
HD.15G0012580	HD.13G0023210	0.994816
HD.15G0012580	HD.10G0016220	0.995702
HD.15G0012580	HD.14G0019530	0.975148
HD.15G0012580	HD.14G0020790	0.954488
HD.15G0012580	HD.14G0019710	0.980832
HD.15G0012580	HD.03G0014030	0.951185
HD.15G0012580	HD.01G0033130	0.985522
HD.15G0012580	HD.06G0007420	0.974681
HD.15G0012580	HD.11G0018240	0.975234
HD.15G0012580	HD.13G0014370	0.942445
HD.15G0012580	HD.04006471	0.975547
HD.15G0012580	HD.11G0003530	0.944397
HD.15G0012580	HD.12G0016830	0.997981
HD.15G0012580	HD.01010482	0.957058
HD.15G0012580	HD.01G0011190	0.982265
HD.15G0012580	HD.05G0006560	0.995525
HD.15G0012580	HD.02G0028190	0.981174
HD.15G0012580	HD.14G0014030	0.999791
HD.15G0012580	HD.06G0029110	0.999771
HD.15G0012580	HD.02008288	0.940219
HD.15G0012580	HD.07G0021460	0.997812
HD.15G0012580	HD.11G0022880	0.999738
HD.15G0012580	HD.07005237	0.965977
HD.15G0012580	HD.05G0001870	0.974166
HD.15G0012580	HD.08G0027330	0.993518
HD.15G0012580	HD.02G0003080	0.975842
HD.15G0012580	HD.12G0013530	0.969276
HD.15G0012580	HD.09G0004770	0.991571
HD.15G0012580	HD.1404171	0.995681
HD.15G0012580	HD.11G0009600	0.999623
HD.15G0012580	HD.01G0012770	0.951202
HD.15G0012580	HD.01G0025790	0.999329
HD.15G0012580	HD.10G0028660	0.984693
HD.15G0012580	HD.01G0024170	0.967233
HD.15G0012580	HD.01G0027770	0.998208
HD.15G0012580	HD.03G0033430	0.992885
HD.15G0012580	HD.06G0033820	0.974606
HD.15G0012580	HD.05G0029180	0.998064
HD.15G0012580	HD.03G0008250	0.980339
HD.15G0012580	HD.02G0001380	0.998638
HD.15G0012580	HD.08G0013790	0.999717
HD.15G0012580	HD.08G0017100	0.993407
HD.15G0012580	HD.1104914	0.988426
HD.15G0012580	HD.1404482	0.948802
HD.15G0012580	HD.03003181	0.995575
HD.15G0012580	HD.09G0001270	0.987146
HD.15G0012580	HD.02G0020210	0.989074
HD.15G0012580	HD.13G0012340	0.999557
HD.15G0012580	HD.03G0003040	0.999183
HD.15G0012580	HD.09G0023990	0.996487
HD.15G0012580	HD.07G0014350	0.997609
HD.15G0012580	HD.04G0030430	0.998792
HD.15G0012580	HD.1407080	0.9914
HD.15G0012580	HD.04001596	0.997705
HD.15G0012580	HD.03G0011030	0.974833
HD.15G0012580	HD.08G0004060	0.993133
HD.15G0012580	HD.14G0019250	0.998688
HD.15G0012580	HD.04G0008430	0.997787
HD.15G0012580	HD.12G0001810	0.949323
HD.15G0012580	HD.07012155	0.998219
HD.15G0012580	HD.01G0031580	0.997601
HD.15G0012580	HD.03G0008860	0.974374
HD.15G0012580	HD.09G0023750	0.973592
HD.15G0012580	HD.15G0005980	0.994698
HD.15G0012580	HD.05G0027930	0.993641
HD.15G0012580	HD.04G0029520	0.997338
HD.15G0012580	HD.12G0012030	0.986579
HD.15G0012580	HD.02G0028060	0.99431
HD.15G0012580	HD.07001239	0.994986
HD.15G0012580	HD.14G0007800	0.964489
HD.15G0012580	HD.01G0032320	0.984744
HD.15G0012580	HD.08G0019880	0.986789
HD.15G0012580	HD.01G0026170	0.980301
HD.15G0012580	HD.02G0008950	0.958566
HD.15G0012580	HD.13G0014770	0.99023
HD.15G0012580	HD.09G0014990	0.993444
HD.15G0012580	HD.08G0014980	0.986421
HD.15G0012580	HD.01G0029740	0.986683
HD.15G0012580	HD.12G0020870	0.9931
HD.15G0012580	HD.04G0030760	0.949039
HD.15G0012580	HD.13G0022560	0.986401
HD.15G0012580	HD.15G0013420	0.978885
HD.15G0012580	HD.08G0001590	0.998235
HD.15G0012580	HD.10G0002860	0.958366
HD.15G0012580	HD.01G0034790	0.994323
HD.15G0012580	HD.05G0021420	0.992608
HD.15G0012580	HD.03G0016670	0.968251
HD.15G0012580	HD.12G0002810	0.999293
HD.15G0012580	HD.1201504	0.987775
HD.15G0012580	HD.14G0010690	0.953593
HD.15G0012580	HD.01G0014160	0.969321
HD.15G0012580	HD.07G0002500	0.999725
HD.15G0012580	HD.06G0033360	0.977814
HD.15G0012580	HD.10G0018430	0.998812
HD.15G0012580	HD.12G0015970	0.942799
HD.15G0012580	HD.07G0027820	0.952919
HD.15G0012580	HD.08G0028190	0.998817
HD.15G0012580	HD.01G0036030	0.999034
HD.15G0012580	HD.08G0003000	0.972439
HD.15G0012580	HD.10G0027990	0.979274
HD.15G0012580	HD.05G0012680	0.97232
HD.15G0012580	HD.07G0021670	0.996633
HD.15G0012580	HD.05G0029780	0.95164
HD.15G0012580	HD.07G0021630	0.985647
HD.15G0012580	HD.01G0004700	0.978502
HD.15G0012580	HD.13G0023260	0.945553
HD.15G0012580	HD.13G0020620	0.994077
HD.15G0012580	HD.14G0017010	0.992128
HD.15G0012580	HD.10008440	0.995835
HD.15G0012580	HD.02G0027190	0.980521
HD.15G0012580	HD.06G0018510	0.976106
HD.15G0012580	HD.10G0013430	0.999797
HD.15G0012580	HD.14G0004240	0.994998
HD.15G0012580	HD.07011937	0.940162
HD.15G0012580	HD.12G0004950	0.998243
HD.15G0012580	HD.08G0031330	0.953631
HD.15G0012580	HD.01G0016960	0.98877
HD.15G0012580	HD.02G0003110	0.953721
HD.15G0012580	HD.14G0016910	0.984468
HD.15G0012580	HD.11G0025250	0.980759
HD.15G0012580	HD.14G0009740	0.944631
HD.15G0012580	HD.04013000	0.976045
HD.15G0012580	HD.04G0019510	0.992154
HD.15G0012580	HD.03G0000450	0.973787
HD.15G0012580	HD.06G0011900	0.975758
HD.15G0012580	HD.04G0011260	0.951959
HD.15G0012580	HD.02G0014960	0.993454
HD.15G0012580	HD.01G0027780	0.970336
HD.15G0012580	HD.08G0030590	0.982656
HD.15G0012580	HD.03012069	0.966967
HD.15G0012580	HD.15G0007840	0.999845
HD.15G0012580	HD.05003516	0.977595
HD.15G0012580	HD.11G0009460	0.98687
HD.15G0012580	HD.03G0013820	0.988434
HD.15G0012580	HD.06G0037550	0.99408
HD.15G0012580	HD.07G0014180	0.998966
HD.15G0012580	HD.04000767	0.997804
HD.15G0012580	HD.04G0012830	0.982422
HD.15G0012580	HD.11G0016810	0.97657
HD.15G0012580	HD.15G0015730	0.95571
HD.15G0012580	HD.14G0007560	0.953857
HD.15G0012580	HD.06G0034050	0.992437
HD.15G0012580	HD.06G0030050	0.963094
HD.15G0012580	HD.06G0031810	0.996305
HD.15G0012580	HD.05G0018470	0.953707
HD.15G0012580	HD.06G0002870	0.982958
HD.15G0012580	HD.03G0008210	0.990939
HD.15G0012580	HD.08G0016380	0.994498
HD.15G0012580	HD.14G0010080	0.973743
HD.15G0012580	HD.05010767	0.99968
HD.15G0012580	HD.01G0005160	0.999875
HD.15G0012580	HD.07G0026470	0.99177
HD.15G0012580	HD.04G0016490	0.991505
HD.15G0012580	HD.05G0006740	0.998873
HD.15G0012580	HD.15G0004350	0.986104
HD.15G0012580	HD.06G0024280	0.958236
HD.15G0012580	HD.09004490	0.943175
HD.15G0012580	HD.12G0023560	0.960733
HD.15G0012580	HD.03007153	0.99579
HD.15G0012580	HD.06G0026900	0.95127
HD.15G0012580	HD.01G0040400	0.991858
HD.15G0012580	HD.01011164	0.99906
HD.15G0012580	HD.12G0013570	0.953656
HD.15G0012580	HD.03G0008680	0.988923
HD.15G0012580	HD.01G0028000	0.978381
HD.15G0012580	HD.12G0008180	0.998696
HD.15G0012580	HD.06G0025850	0.997692
HD.15G0012580	HD.13G0020570	0.996985
HD.15G0012580	HD.03G0006660	0.972927
HD.15G0012580	HD.04G0030990	0.981656
HD.15G0012580	HD.12G0011480	0.99727
HD.15G0012580	HD.1402421	0.980406
HD.15G0012580	HD.13G0020770	0.999114
HD.15G0012580	HD.12G0005360	0.986274
HD.15G0012580	HD.04012874	0.999586
HD.15G0012580	HD.15G0017780	0.998993
HD.15G0012580	HD.09G0001200	0.982202
HD.15G0012580	HD.09G0015400	0.998388
HD.15G0012580	HD.11G0022580	0.980094
HD.15G0012580	HD.07G0023200	0.984225
HD.15G0012580	HD.02006576	0.984464
HD.15G0012580	HD.05G0004100	0.98646
HD.15G0012580	HD.12G0011020	0.973557
HD.15G0012580	HD.14G0024340	0.985622
HD.15G0012580	HD.05010568	0.993414
HD.15G0012580	HD.03G0030930	0.953876
HD.15G0012580	HD.04003612	0.986919
HD.15G0012580	HD.10G0015980	0.988338
HD.15G0012580	HD.12G0021820	0.971454
HD.15G0012580	HD.01G0011310	0.974461
HD.15G0012580	HD.04G0015770	0.981091
HD.15G0012580	HD.02G0023610	0.979141
HD.15G0012580	HD.15G0013690	0.999437
HD.15G0012580	HD.07G0019460	0.996535
HD.15G0012580	HD.04G0017860	0.998519
HD.15G0012580	HD.02G0030220	0.971627
HD.15G0012580	HD.06G0017030	0.99414
HD.15G0012580	HD.10G0014220	0.993425
HD.15G0012580	HD.01G0037660	0.991694
HD.15G0012580	HD.08G0008940	0.966222
HD.15G0012580	HD.06002869	0.982548
HD.15G0012580	HD.10G0030300	0.96307
HD.15G0012580	HD.06G0019830	0.967165
HD.15G0012580	HD.1100657	0.993646
HD.15G0012580	HD.11G0016570	0.971121
HD.15G0012580	HD.09G0011730	0.967632
HD.15G0012580	HD.05G0031430	0.996428
HD.15G0012580	HD.10G0008770	0.985252
HD.15G0012580	HD.04G0007240	0.992529
HD.15G0012580	HD.07G0017570	0.99226
HD.15G0012580	HD.02007623	0.998095
HD.15G0012580	HD.07G0005800	0.955036
HD.15G0012580	HD.08G0020000	0.99939
HD.15G0012580	HD.10G0013610	0.983668
HD.15G0012580	HD.07G0022960	0.969124
HD.15G0012580	HD.02G0023090	0.998243
HD.15G0012580	HD.04G0024370	0.954277
HD.15G0012580	HD.04G0002500	0.973279
HD.15G0012580	HD.11G0009850	0.999593
HD.15G0012580	HD.04G0008510	0.99011
HD.15G0012580	HD.08G0025220	0.943542
HD.15G0012580	HD.04G0003270	0.99929
HD.15G0012580	HD.08G0031010	0.995889
HD.15G0012580	HD.11G0002410	0.956901
HD.15G0012580	HD.06G0034860	0.999568
HD.15G0012580	HD.02G0022420	0.989021
HD.15G0012580	HD.05G0007720	0.955225
HD.15G0012580	HD.09G0000050	0.968868
HD.15G0012580	HD.15G0018380	0.99595
HD.15G0012580	HD.03G0001120	0.945451
HD.15G0012580	HD.05G0018030	0.971101
HD.15G0012580	HD.07G0008640	0.994772
HD.15G0012580	HD.08G0028070	0.986311
HD.15G0012580	HD.06G0006010	0.977774
HD.15G0012580	HD.01G0036150	0.99565
HD.15G0012580	HD.02G0032290	0.988263
HD.15G0012580	HD.03G0013290	0.985272
HD.15G0012580	HD.1401486	0.998897
HD.15G0012580	HD.15G0001860	0.99651
HD.15G0012580	HD.05010772	0.99968
HD.15G0012580	HD.03G0023540	0.994481
HD.15G0012580	HD.05G0029440	0.999144
HD.15G0012580	HD.08G0031420	0.994418
HD.15G0012580	HD.07G0026070	0.976447
HD.15G0012580	HD.15G0015760	0.983332
HD.15G0012580	HD.04G0027860	0.983023
HD.15G0012580	HD.12G0006110	0.993998
HD.15G0012580	HD.08G0029410	0.978348
HD.15G0012580	HD.03G0005870	0.978495
HD.15G0012580	HD.04G0028300	0.987563
HD.15G0012580	HD.04G0010150	0.998118
HD.15G0012580	HD.06G0004930	0.994877
HD.15G0012580	HD.01G0033710	0.997796
HD.15G0012580	HD.09G0014290	0.99885
HD.15G0012580	HD.13G0004830	0.980471
HD.15G0012580	HD.14G0018260	0.995789
HD.15G0012580	HD.09G0010310	0.992366
HD.15G0012580	HD.02G0018780	0.972585
HD.15G0012580	HD.15G0011700	0.992623
HD.15G0012580	HD.04G0014820	0.993173
HD.15G0012580	HD.09006879	0.983768
HD.15G0012580	HD.03G0011320	0.987255
HD.15G0012580	HD.01G0034000	0.976591
HD.15G0012580	HD.04G0025820	0.99621
HD.15G0012580	HD.10G0009580	0.995873
HD.15G0012580	HD.08G0029800	0.954122
HD.15G0012580	HD.05010766	0.999656
HD.15G0012580	HD.15G0013480	0.961159
HD.15G0012580	HD.08G0006790	0.992807
HD.15G0012580	HD.05G0002920	0.989699
HD.15G0012580	HD.07009341	0.994595
HD.15G0012580	HD.12G0004830	0.986591
HD.15G0012580	HD.02G0011020	0.945972
HD.15G0012580	HD.08G0006340	0.965929
HD.15G0012580	HD.12G0005010	0.986073
HD.15G0012580	HD.01G0002450	0.976293
HD.15G0012580	HD.13G0025130	0.944275
HD.15G0012580	HD.08G0026140	0.993119
HD.15G0012580	HD.03G0007240	0.996794
HD.15G0012580	HD.14G0005020	0.981627
HD.15G0012580	HD.09006235	0.946316
HD.15G0012580	HD.02G0024350	0.996747
HD.15G0012580	HD.06G0003120	0.987978
HD.15G0012580	HD.15G0018660	0.974673
HD.15G0012580	HD.08G0030660	0.995159
HD.15G0012580	HD.03G0013330	0.95105
HD.15G0012580	HD.01G0034290	0.970877
HD.15G0012580	HD.03G0000790	0.979426
HD.15G0012580	HD.14G0001130	0.989335
HD.15G0012580	HD.13G0014870	0.966457
HD.15G0012580	HD.15G0003210	0.992673
HD.15G0012580	HD.11G0019960	0.99783
HD.15G0012580	HD.10G0015750	0.997247
HD.15G0012580	HD.01G0037220	0.952417
HD.15G0012580	HD.11G0008060	0.98046
HD.15G0012580	HD.07G0013250	0.982126
HD.15G0012580	HD.07G0014120	0.99943
HD.15G0012580	HD.02G0013490	0.989247
HD.15G0012580	HD.06G0038460	0.993601
HD.15G0012580	HD.12G0008970	0.960435
HD.15G0012580	HD.06000284	0.974952
HD.15G0012580	HD.02G0022080	0.992698
HD.15G0012580	HD.11G0002180	0.993771
HD.15G0012580	HD.04G0030550	0.988722
HD.15G0012580	HD.10G0019920	0.984547
HD.15G0012580	HD.01G0010230	0.972517
HD.15G0012580	HD.15G0001810	0.962141
HD.15G0012580	HD.05G0023180	0.993863
HD.15G0012580	HD.09G0000540	0.973314
HD.15G0012580	HD.04G0013240	0.999729
HD.15G0012580	HD.06G0006120	0.994093
HD.15G0012580	HD.04G0028630	0.988709
HD.15G0012580	HD.04G0014330	0.987862
HD.15G0012580	HD.07G0019710	0.968977
HD.15G0012580	HD.09005318	0.976584
HD.15G0012580	HD.07G0009090	0.972759
HD.15G0012580	HD.03G0010860	0.951634
HD.15G0012580	HD.10G0008500	0.979356
HD.15G0012580	HD.11G0020610	0.980371
HD.15G0012580	HD.11G0021290	0.991135
HD.15G0012580	HD.14G0007410	0.941418
HD.15G0012580	HD.08G0028880	0.998034
HD.15G0012580	HD.14G0005590	0.972373
HD.15G0012580	HD.10G0010670	0.948802
HD.15G0012580	HD.02G0024590	0.997924
HD.15G0012580	HD.02G0022120	0.989564
HD.15G0012580	HD.02003370	0.996019
HD.15G0012580	HD.03G0013350	0.980343
HD.15G0012580	HD.14G0008350	0.951264
HD.15G0012580	HD.08G0021170	0.98802
HD.15G0012580	HD.07G0014320	0.990664
HD.15G0012580	HD.07G0021260	0.988052
HD.15G0012580	HD.02G0005680	0.953335
HD.15G0012580	HD.13G0019470	0.985075
HD.15G0012580	HD.10002225	0.977616
HD.15G0012580	HD.09G0010570	0.993327
HD.15G0012580	HD.04G0019690	0.9892
HD.15G0012580	HD.13G0019560	0.975544
HD.15G0012580	HD.12G0019200	0.957965
HD.15G0012580	HD.07001192	0.946497
HD.15G0012580	HD.15G0010040	0.998786
HD.15G0012580	HD.12G0014540	0.987158
HD.15G0012580	HD.13G0007210	0.971702
HD.15G0012580	HD.04G0001280	0.954337
HD.15G0012580	HD.12G0015800	0.988941
HD.15G0012580	HD.04G0009530	0.962473
HD.15G0012580	HD.14G0009690	0.969502
HD.15G0012580	HD.13G0011190	0.980251
HD.15G0012580	HD.01G0033510	0.980524
HD.15G0012580	HD.05G0020640	0.982679
HD.15G0012580	HD.06G0014090	0.960743
HD.15G0012580	HD.06G0033430	0.999459
HD.15G0012580	HD.01G0039060	0.982441
HD.15G0012580	HD.11G0005230	0.995981
HD.15G0012580	HD.11G0014340	0.98637
HD.15G0012580	HD.04G0012260	0.966658
HD.15G0012580	HD.03G0012460	0.960788
HD.15G0012580	HD.07G0008300	0.984435
HD.15G0012580	HD.04G0032790	0.953102
HD.15G0012580	HD.05G0021290	0.960372
HD.15G0012580	HD.07G0020910	0.990559
HD.15G0012580	HD.13G0010860	0.990857
HD.15G0012580	HD.02G0021000	0.975277
HD.15G0012580	HD.13G0006360	0.986595
HD.15G0012580	HD.01G0034710	0.971004
HD.15G0012580	HD.08G0017650	0.997179
HD.15G0012580	HD.13G0025510	0.943916
HD.15G0012580	HD.04G0018950	0.963062
HD.15G0012580	HD.06G0004090	0.972843
HD.15G0012580	HD.15G0000830	0.951285
HD.15G0012580	HD.07G0021510	0.979156
HD.15G0012580	HD.02G0007080	0.980335
HD.15G0012580	HD.11G0025770	0.968214
HD.15G0012580	HD.03G0000800	0.990814
HD.15G0012580	HD.06002577	0.989757
HD.15G0012580	HD.03G0024840	0.992033
HD.15G0012580	HD.10G0030680	0.994916
HD.15G0012580	HD.15G0001200	0.955051
HD.15G0012580	HD.02G0001270	0.958711
HD.15G0012580	HD.08G0021030	0.999587
HD.15G0012580	HD.01004914	0.993683
HD.15G0012580	HD.03G0010880	0.987716
HD.15G0012580	HD.05G0024390	0.985203
HD.15G0012580	HD.08G0000330	0.995903
HD.15G0012580	HD.06G0033310	0.986084
HD.15G0012580	HD.15G0006760	0.989218
HD.15G0012580	HD.11G0006410	0.999705
HD.15G0012580	HD.10G0021460	0.995824
HD.15G0012580	HD.06G0027940	0.966458
HD.15G0012580	HD.02G0032190	0.949623
HD.15G0012580	HD.01G0034220	0.978475
HD.15G0012580	HD.05G0022420	0.998952
HD.15G0012580	HD.03011503	0.96392
HD.15G0012580	HD.03G0014120	0.961733
HD.15G0012580	HD.06G0006680	0.997089
HD.15G0012580	HD.13G0009500	0.996335
HD.15G0012580	HD.07G0017400	0.97793
HD.15G0012580	HD.05G0020510	0.993728
HD.15G0012580	HD.05G0006800	0.962159
HD.15G0012580	HD.03G0007160	0.994769
HD.15G0012580	HD.01G0025800	0.999466
HD.15G0012580	HD.07G0023970	0.981952
HD.15G0012580	HD.08G0007110	0.989901
HD.15G0012580	HD.04G0026990	0.993157
HD.15G0012580	HD.03G0006750	0.969071
HD.15G0012580	HD.06G0011890	0.998803
HD.15G0012580	HD.01G0005120	0.948535
HD.15G0012580	HD.14G0007520	0.977511
HD.15G0012580	HD.05003208	0.997781
HD.15G0012580	HD.04G0017240	0.989797
HD.15G0012580	HD.04G0012810	0.972689
HD.15G0012580	HD.09005426	0.943541
HD.15G0012580	HD.02G0027720	0.994227
HD.15G0012580	HD.05G0031130	0.978725
HD.15G0012580	HD.04G0030110	0.996697
HD.15G0012580	HD.11G0020980	0.993667
HD.15G0012580	HD.14G0008240	0.980523
HD.15G0012580	HD.09G0008180	0.971174
HD.15G0012580	HD.03G0006580	0.988585
HD.15G0012580	HD.03G0009400	0.994397
HD.15G0012580	HD.01014012	0.996927
HD.15G0012580	HD.14G0000530	0.960164
HD.15G0012580	HD.05003661	0.946804
HD.15G0012580	HD.14G0007650	0.974215
HD.15G0012580	HD.09G0023280	0.999019
HD.15G0012580	HD.05G0016600	0.962446
HD.15G0012580	HD.14G0015760	0.977165
HD.15G0012580	HD.11G0016860	0.998893
HD.15G0012580	HD.15G0016390	0.965605
HD.15G0012580	HD.07G0008920	0.985571
HD.15G0012580	HD.12G0022000	0.994158
HD.15G0012580	HD.01G0029700	0.986738
HD.15G0012580	HD.12G0013730	0.985873
HD.15G0012580	HD.06G0006190	0.974152
HD.15G0012580	HD.06001459	0.998304
HD.15G0012580	HD.02G0026650	0.973723
HD.15G0012580	HD.01011608	0.979065
HD.15G0012580	HD.12G0023840	0.973212
HD.15G0012580	HD.06G0033780	0.994425
HD.15G0012580	HD.01G0026290	0.961399
HD.15G0012580	HD.10G0028810	0.965438
HD.15G0012580	HD.10G0018060	0.972493
HD.15G0012580	HD.01G0003990	0.992556
HD.15G0012580	HD.08G0013560	0.956354
HD.15G0012580	HD.03G0021640	0.998143
HD.15G0012580	HD.02G0018700	0.969699
HD.15G0012580	HD.14G0011440	0.950886
HD.15G0012580	HD.09G0018420	0.976301
HD.15G0012580	HD.06G0017600	0.963765
HD.15G0012580	HD.02G0009340	0.996738
HD.15G0012580	HD.10G0008580	0.998805
HD.15G0012580	HD.12G0012580	0.980694
HD.15G0012580	HD.10G0015310	0.993375
HD.15G0012580	HD.03G0018670	0.949761
HD.15G0012580	HD.05009210	0.999318
HD.15G0012580	HD.11G0006640	0.969588
HD.15G0012580	HD.13G0007540	0.953951
HD.15G0012580	HD.02G0009290	0.950186
HD.15G0012580	HD.09G0010360	0.975843
HD.15G0012580	HD.12G0018440	0.99024
HD.15G0012580	HD.11G0003170	0.9942
HD.15G0012580	HD.11G0002020	0.984179
HD.15G0012580	HD.11G0006350	0.973476
HD.15G0012580	HD.10G0008310	0.984175
HD.15G0012580	HD.02G0015480	0.997198
HD.15G0012580	HD.1100547	0.977139
HD.15G0012580	HD.05G0008160	0.998569
HD.15G0012580	HD.15G0010840	0.979325
HD.15G0012580	HD.01G0019070	0.945554
HD.15G0012580	HD.04G0017480	0.998219
HD.15G0012580	HD.09G0009250	0.962157
HD.15G0012580	HD.06G0005420	0.996751
HD.15G0012580	HD.06G0014020	0.956143
HD.15G0012580	HD.10G0020110	0.977762
HD.15G0012580	HD.04G0020940	0.995196
HD.15G0012580	HD.04G0011210	0.984349
HD.15G0012580	HD.02G0025630	0.99019
HD.15G0012580	HD.12G0022050	0.996266
HD.15G0012580	HD.11G0001500	0.997512
HD.15G0012580	HD.11G0024040	0.994374
HD.15G0012580	HD.03004922	0.983211
HD.15G0012580	HD.02G0011180	0.992002
HD.15G0012580	HD.14G0017590	0.95159
HD.15G0012580	HD.13G0010140	0.977466
HD.15G0012580	HD.05G0012950	0.956045
HD.15G0012580	HD.11G0012730	0.998426
HD.15G0012580	HD.04G0016230	0.9826
HD.15G0012580	HD.09G0013680	0.967335
HD.15G0012580	HD.11G0020840	0.993698
HD.15G0012580	HD.11G0012190	0.989906
HD.15G0012580	HD.15G0002550	0.974
HD.15G0012580	HD.01G0019200	0.979658
HD.15G0012580	HD.10G0026660	0.998553
HD.15G0012580	HD.06009769	0.991436
HD.15G0012580	HD.01G0034160	0.996181
HD.15G0012580	HD.03G0015410	0.982551
HD.15G0012580	HD.14G0016480	0.984166
HD.15G0012580	HD.13G0022210	0.983929
HD.15G0012580	HD.01G0036980	0.997165
HD.15G0012580	HD.14G0014490	0.959687
HD.15G0012580	HD.10G0030650	0.963996
HD.15G0012580	HD.11G0005940	0.984114
HD.15G0012580	HD.06G0035370	0.986283
HD.15G0012580	HD.04G0000280	0.978063
HD.15G0012580	HD.12G0025020	0.981536
HD.15G0012580	HD.04G0004380	0.998231
HD.15G0012580	HD.14G0001020	0.996781
HD.15G0012580	HD.05G0005040	0.979125
HD.15G0012580	HD.05G0018530	0.977568
HD.15G0012580	HD.08G0000990	0.94269
HD.15G0012580	HD.06G0002960	0.991185
HD.15G0012580	HD.06009389	0.944226
HD.15G0012580	HD.11G0009830	0.942811
HD.15G0012580	HD.06G0004610	0.980438
HD.15G0012580	HD.05G0027260	0.976009
HD.15G0012580	HD.01G0030730	0.947215
HD.15G0012580	HD.06004666	0.940614
HD.15G0012580	HD.09G0011790	0.98855
HD.15G0012580	HD.04G0000370	0.987339
HD.15G0012580	HD.12G0007370	0.956085
HD.15G0012580	HD.10G0007590	0.994344
HD.15G0012580	HD.08G0014470	0.990706
HD.15G0012580	HD.14G0015470	0.999883
HD.15G0012580	HD.04G0012870	0.998775
HD.15G0012580	HD.06G0010540	0.97412
HD.15G0012580	HD.08G0008750	0.969265
HD.15G0012580	HD.04G0010550	0.997966
HD.15G0012580	HD.15G0011930	0.992699
HD.15G0012580	HD.01G0001620	0.99949
HD.15G0012580	HD.07G0020510	0.983045
HD.15G0012580	HD.15G0007710	0.973933
HD.15G0012580	HD.02G0030010	0.992931
HD.15G0012580	HD.12G0019380	0.942988
HD.15G0012580	HD.12G0010640	0.972108
HD.15G0012580	HD.01G0031450	0.999229
HD.15G0012580	HD.07G0006010	0.95814
HD.15G0012580	HD.1307546	0.941797
HD.15G0012580	HD.05000278	0.986966
HD.15G0012580	HD.12G0018970	0.99873
HD.15G0012580	HD.12G0018130	0.972709
HD.15G0012580	HD.09G0016810	0.948857
HD.15G0012580	HD.03G0008890	0.953258
HD.15G0012580	HD.03G0022970	0.962929
HD.15G0012580	HD.13G0011460	0.983996
HD.15G0012580	HD.14G0012150	0.98985
HD.15G0012580	HD.04G0030710	0.978437
HD.15G0012580	HD.09G0018720	0.995164
HD.15G0012580	HD.01G0008240	0.960377
HD.15G0012580	HD.11G0010740	0.950511
HD.15G0012580	HD.11G0021930	0.992024
HD.15G0012580	HD.03G0002670	0.986585
HD.15G0012580	HD.14G0003870	0.995284
HD.15G0012580	HD.13G0009060	0.960359
HD.15G0012580	HD.15G0013410	0.997723
HD.15G0012580	HD.05G0014550	0.996686
HD.15G0012580	HD.02G0024760	0.940131
HD.15G0012580	HD.08G0024430	0.949648
HD.15G0012580	HD.01G0008360	0.970533
HD.15G0012580	HD.06G0008900	0.994796
HD.15G0012580	HD.03G0024950	0.992813
HD.15G0012580	HD.02005575	0.982672
HD.15G0012580	HD.07G0019080	0.990448
HD.15G0012580	HD.08G0007360	0.983088
HD.15G0012580	HD.06G0007160	0.977644
HD.15G0012580	HD.08G0017270	0.990424
HD.15G0012580	HD.06G0005450	0.990029
HD.15G0012580	HD.04002580	0.973316
HD.15G0012580	HD.07G0013990	0.99761
HD.15G0012580	HD.09G0012720	0.992848
HD.15G0012580	HD.10G0020170	0.997361
HD.15G0012580	HD.09001965	0.999604
HD.15G0012580	HD.11G0021220	0.990755
HD.15G0012580	HD.01G0033820	0.990626
HD.15G0012580	HD.01G0032270	0.991385
HD.15G0012580	HD.08G0009950	0.982393
HD.15G0012580	HD.08G0030900	0.987754
HD.15G0012580	HD.06G0005950	0.946025
HD.15G0012580	HD.09G0000550	0.983839
HD.15G0012580	HD.15G0008650	0.987141
HD.15G0012580	HD.03G0001730	0.995119
HD.15G0012580	HD.14G0009340	0.983986
HD.15G0012580	HD.13G0004920	0.992485
HD.15G0012580	HD.01G0004980	0.942808
HD.15G0012580	HD.02G0002810	0.981712
HD.15G0012580	HD.11G0026260	0.974577
HD.15G0012580	HD.11G0017970	0.959588
HD.15G0012580	HD.06G0023190	0.989009
HD.15G0012580	HD.02G0010100	0.975413
HD.15G0012580	HD.10G0014720	0.999422
HD.15G0012580	HD.10G0018860	0.998258
HD.15G0012580	HD.05G0025990	0.994795
HD.15G0012580	HD.14G0018040	0.978194
HD.15G0012580	HD.04G0019150	0.999617
HD.15G0012580	HD.04G0016410	0.971772
HD.15G0012580	HD.02G0004540	0.960427
HD.15G0012580	HD.1104004	0.985598
HD.15G0012580	HD.05G0013120	0.991794
HD.15G0012580	HD.05G0026720	0.968529
HD.15G0012580	HD.15G0007070	0.953545
HD.15G0012580	HD.10G0003190	0.995387
HD.15G0012580	HD.13G0004460	0.972313
HD.15G0012580	HD.12G0018310	0.98534
HD.15G0012580	HD.02G0016760	0.989352
HD.15G0012580	HD.02G0019760	0.988926
HD.15G0012580	HD.14G0016470	0.984191
HD.15G0012580	HD.11G0007850	0.985376
HD.15G0012580	HD.15G0012870	0.95431
HD.15G0012580	HD.03G0021430	0.976901
HD.15G0012580	HD.02G0004610	0.971879
HD.15G0012580	HD.09G0021420	0.966764
HD.15G0012580	HD.05G0017580	0.99933
HD.15G0012580	HD.11G0020020	0.974565
HD.15G0012580	HD.10G0010370	0.976793
HD.15G0012580	HD.08G0020470	0.966682
HD.15G0012580	HD.10G0002700	0.987558
HD.15G0012580	HD.08G0030670	0.968347
HD.15G0012580	HD.01G0019160	0.984837
HD.15G0012580	HD.13G0014130	0.998861
HD.15G0012580	HD.01G0019720	0.973215
HD.15G0012580	HD.06G0012230	0.966196
HD.15G0012580	HD.08G0015230	0.99386
HD.15G0012580	HD.06G0017490	0.982909
HD.15G0012580	HD.02008645	0.976756
HD.15G0012580	HD.06G0035980	0.963776
HD.15G0012580	HD.15G0002710	0.997278
HD.15G0012580	HD.11G0008240	0.99253
HD.15G0012580	HD.06G0008610	0.999629
HD.15G0012580	HD.10G0015720	0.953618
HD.15G0012580	HD.14G0020660	0.989859
HD.15G0012580	HD.11G0022700	0.986031
HD.15G0012580	HD.04G0020600	0.987518
HD.15G0012580	HD.01G0020190	0.964793
HD.15G0012580	HD.04G0028890	0.974216
HD.15G0012580	HD.07G0021940	0.981409
HD.15G0012580	HD.01G0034540	0.987434
HD.15G0012580	HD.01G0033890	0.958971
HD.15G0012580	HD.15G0018370	0.957167
HD.15G0012580	HD.1203999	0.957201
HD.15G0012580	HD.13G0017760	0.9782
HD.15G0012580	HD.03G0006600	0.983094
HD.15G0012580	HD.04G0021530	0.981009
HD.15G0012580	HD.12G0014680	0.999593
HD.15G0012580	HD.01004147	0.99662
HD.15G0012580	HD.01G0038170	0.979206
HD.15G0012580	HD.08G0011780	0.977368
HD.15G0012580	HD.10G0018180	0.998409
HD.15G0012580	HD.13G0003520	0.963956
HD.15G0012580	HD.09G0007520	0.9656
HD.15G0012580	HD.1304901	0.949042
HD.15G0012580	HD.01G0018540	0.975685
HD.15G0012580	HD.01G0007610	0.97316
HD.15G0012580	HD.02G0012220	0.955427
HD.15G0012580	HD.04G0012100	0.947024
HD.15G0012580	HD.01001496	0.989838
HD.15G0012580	HD.14G0009540	0.961
HD.15G0012580	HD.02G0025310	0.976019
HD.15G0012580	HD.06G0009650	0.989987
HD.15G0012580	HD.1406878	0.991392
HD.15G0012580	HD.10G0014460	0.971074
HD.15G0012580	HD.06G0017130	0.951289
HD.15G0012580	HD.02G0028730	0.952437
HD.15G0012580	HD.02G0007680	0.970804
HD.15G0012580	HD.12G0019030	0.982927
HD.15G0012580	HD.14G0023510	0.965072
HD.15G0012580	HD.10G0019000	0.99146
HD.15G0012580	HD.15G0014880	0.956526
HD.15G0012580	HD.09G0010940	0.992915
HD.15G0012580	HD.05G0019080	0.999611
HD.15G0012580	HD.02G0024930	0.999647
HD.15G0012580	HD.05G0027840	0.981572
HD.15G0012580	HD.12G0018500	0.995679
HD.15G0012580	HD.14G0008840	0.984866
HD.15G0012580	HD.12G0014230	0.996317
HD.15G0012580	HD.10G0000650	0.987686
HD.15G0012580	HD.06008133	0.993302
HD.15G0012580	HD.06G0025200	0.994312
HD.15G0012580	HD.15G0004560	0.967116
HD.15G0012580	HD.06003826	0.997907
HD.15G0012580	HD.11G0009300	0.976973
HD.15G0012580	HD.06G0004520	0.986482
HD.15G0012580	HD.06G0038940	0.996592
HD.15G0012580	HD.02G0018880	0.990467
HD.15G0012580	HD.11G0017730	0.984461
HD.15G0012580	HD.05G0027700	0.98279
HD.15G0012580	HD.04G0029280	0.974461
HD.15G0012580	HD.03G0004560	0.995795
HD.15G0012580	HD.09G0011190	0.986701
HD.15G0012580	HD.03G0010890	0.980283
HD.15G0012580	HD.1507006	0.943367
HD.15G0012580	HD.04G0024840	0.962571
HD.15G0012580	HD.08G0024950	0.998218
HD.15G0012580	HD.03G0030210	0.966993
HD.15G0012580	HD.05G0012570	0.986714
HD.15G0012580	HD.03G0002180	0.969406
HD.15G0012580	HD.1502904	0.997169
HD.15G0012580	HD.04G0002690	0.968323
HD.15G0012580	HD.15G0015610	0.971359
HD.15G0012580	HD.03G0032190	0.981841
HD.15G0012580	HD.15G0001770	0.953928
HD.15G0012580	HD.03G0023670	0.998853
HD.15G0012580	HD.06G0028960	0.947889
HD.15G0012580	HD.08004520	0.999269
HD.15G0012580	HD.12G0001580	0.952459
HD.15G0012580	HD.10G0030040	0.970549
HD.15G0012580	HD.05000690	0.980437
HD.15G0012580	HD.04G0021230	0.984387
HD.15G0012580	HD.12G0023250	0.965471
HD.15G0012580	HD.05007376	0.971692
HD.15G0012580	HD.05002058	0.99204
HD.15G0012580	HD.10G0019020	0.960106
HD.15G0012580	HD.07G0006110	0.986111
HD.15G0012580	HD.14G0021000	0.960165
HD.15G0012580	HD.10G0002810	0.997003
HD.15G0012580	HD.07G0026910	0.947634
HD.15G0012580	HD.02G0006560	0.997611
HD.15G0012580	HD.02G0010930	0.963547
HD.15G0012580	HD.14G0019320	0.971281
HD.15G0012580	HD.15G0004300	0.948865
HD.15G0012580	HD.06G0037300	0.990143
HD.15G0012580	HD.14G0010320	0.999901
HD.15G0012580	HD.1405953	0.963421
HD.15G0012580	HD.05G0008960	0.99557
HD.15G0012580	HD.08G0028520	0.982142
HD.15G0012580	HD.04G0001220	0.966932
HD.15G0012580	HD.11G0011000	0.97831
HD.15G0012580	HD.04G0033960	0.960388
HD.15G0012580	HD.04G0033480	0.952276
HD.15G0012580	HD.04G0017040	0.973904
HD.15G0012580	HD.15G0015110	0.997788
HD.15G0012580	HD.01G0033700	0.978141
HD.15G0012580	HD.15G0018880	0.979354
HD.15G0012580	HD.04G0033650	0.989874
HD.15G0012580	HD.05G0020590	0.968241
HD.15G0012580	HD.06003767	0.96217
HD.15G0012580	HD.05G0004550	0.986103
HD.15G0012580	HD.05G0028300	0.994796
HD.15G0012580	HD.03G0004200	0.980057
HD.15G0012580	HD.04G0020170	0.992115
HD.15G0012580	HD.04G0025310	0.979591
HD.15G0012580	HD.12G0009460	0.940107
HD.15G0012580	HD.10G0029290	0.996923
HD.15G0012580	HD.04G0014920	0.959929
HD.15G0012580	HD.02G0030580	0.953879
HD.15G0012580	HD.12G0014190	0.968797
HD.15G0012580	HD.10002226	0.997383
HD.15G0012580	HD.05G0032270	0.954243
HD.15G0012580	HD.05G0021960	0.98764
HD.15G0012580	HD.08G0009400	0.953879
HD.15G0012580	HD.01G0028390	0.965303
HD.15G0012580	HD.06G0022890	0.988518
HD.15G0012580	HD.11G0023480	0.978233
HD.15G0012580	HD.02G0030070	0.969522
HD.15G0012580	HD.10004903	0.996278
HD.15G0012580	HD.01G0037930	0.947199
HD.15G0012580	HD.05G0029040	0.948704
HD.15G0012580	HD.06010460	0.981301
HD.15G0012580	HD.15G0001140	0.997697
HD.15G0012580	HD.01G0034620	0.985739
HD.15G0012580	HD.14G0014300	0.952394
HD.15G0012580	HD.11G0020550	0.999022
HD.15G0012580	HD.05G0028310	0.999802
HD.15G0012580	HD.12G0011270	0.998063
HD.15G0012580	HD.02G0032670	0.962654
HD.15G0012580	HD.13G0011940	0.950218
HD.15G0012580	HD.01G0001280	0.98928
HD.15G0012580	HD.01008061	0.979952
HD.15G0012580	HD.09G0006020	0.996323
HD.15G0012580	HD.04G0033620	0.958807
HD.15G0012580	HD.02G0006020	0.962053
HD.15G0012580	HD.08G0007450	0.991261
HD.15G0012580	HD.09002558	0.946243
HD.15G0012580	HD.08G0017310	0.99284
HD.15G0012580	HD.07G0017850	0.987776
HD.15G0012580	HD.07G0006060	0.975858
HD.15G0012580	HD.01G0001730	0.948959
HD.15G0012580	HD.08G0028180	0.974816
HD.15G0012580	HD.10G0001830	0.997874
HD.15G0012580	HD.02G0025290	0.991503
HD.15G0012580	HD.03G0025120	0.990471
HD.15G0012580	HD.06G0003590	0.986887
HD.15G0012580	HD.08G0003400	0.976816
HD.15G0012580	HD.12G0004700	0.974387
HD.15G0012580	HD.03G0024000	0.946178
HD.15G0012580	HD.06G0004870	0.95399
HD.15G0012580	HD.03G0017930	0.963803
HD.15G0012580	HD.1401439	0.999326
HD.15G0012580	HD.02G0030150	0.976089
HD.15G0012580	HD.15G0009410	0.976821
HD.15G0012580	HD.04G0023100	0.986156
HD.15G0012580	HD.02G0024730	0.997335
HD.15G0012580	HD.06G0028120	0.988971
HD.15G0012580	HD.04G0004330	0.959475
HD.15G0012580	HD.11G0012400	0.995647
HD.15G0012580	HD.06G0023580	0.976959
HD.15G0012580	HD.12G0015890	0.981717
HD.15G0012580	HD.12G0014640	0.999549
HD.15G0012580	HD.09G0013650	0.998121
HD.15G0012580	HD.04G0022110	0.993971
HD.15G0012580	HD.15G0017220	0.97788
HD.15G0012580	HD.04G0032390	0.977305
HD.15G0012580	HD.08G0006890	0.979862
HD.15G0012580	HD.05G0016230	0.99921
HD.15G0012580	HD.07G0003750	0.986271
HD.15G0012580	HD.08G0024920	0.989625
HD.15G0012580	HD.05G0025150	0.970262
HD.15G0012580	HD.02G0011960	0.994733
HD.15G0012580	HD.01G0001030	0.994604
HD.15G0012580	HD.06001319	0.992657
HD.15G0012580	HD.15G0003300	0.98261
HD.15G0012580	HD.06G0039170	0.999366
HD.15G0012580	HD.15G0003780	0.995627
HD.15G0012580	HD.08G0014590	0.963244
HD.15G0012580	HD.09G0016860	0.990807
HD.15G0012580	HD.14G0012740	0.960474
HD.15G0012580	HD.07G0020890	0.977846
HD.15G0012580	HD.02002041	0.997861
HD.15G0012580	HD.1309065	0.97399
HD.15G0012580	HD.02G0019770	0.998604
HD.15G0012580	HD.14G0010280	0.944296
HD.15G0012580	HD.14G0002630	0.967937
HD.15G0012580	HD.08G0001780	0.995918
HD.15G0012580	HD.13G0002490	0.970995
HD.15G0012580	HD.04G0000200	0.967049
HD.15G0012580	HD.04G0028610	0.978276
HD.15G0012580	HD.08G0004170	0.99515
HD.15G0012580	HD.11G0024450	0.944097
HD.15G0012580	HD.11G0014960	0.994184
HD.15G0012580	HD.07G0025750	0.98323
HD.15G0012580	HD.01010412	0.981826
HD.15G0012580	HD.05G0025080	0.977164
HD.15G0012580	HD.04G0015060	0.999219
HD.15G0012580	HD.06G0013630	0.978688
HD.15G0012580	HD.13G0011780	0.990795
HD.15G0012580	HD.01G0020170	0.977652
HD.15G0012580	HD.05G0031870	0.971224
HD.15G0012580	HD.13G0013000	0.967381
HD.15G0012580	HD.09G0011010	0.96255
HD.15G0012580	HD.04G0002250	0.995767
HD.15G0012580	HD.10G0027430	0.998432
HD.15G0012580	HD.05G0006880	0.968755
HD.15G0012580	HD.04010335	0.982872
HD.15G0012580	HD.03G0002030	0.954689
HD.15G0012580	HD.01G0039080	0.990357
HD.15G0012580	HD.12G0012260	0.964882
HD.15G0012580	HD.10G0015680	0.972624
HD.15G0012580	HD.02G0004490	0.981565
HD.15G0012580	HD.15G0015410	0.943326
HD.15G0012580	HD.09G0018180	0.956609
HD.15G0012580	HD.04G0032520	0.986328
HD.15G0012580	HD.01G0007200	0.9423
HD.15G0012580	HD.01G0001590	0.961871
HD.15G0012580	HD.1101414	0.986983
HD.15G0012580	HD.06G0002730	0.997254
HD.15G0012580	HD.01G0021470	0.94521
HD.15G0012580	HD.02006180	0.998739
HD.15G0012580	HD.10G0000740	0.989022
HD.15G0012580	HD.04G0013760	0.990653
HD.15G0012580	HD.06G0021670	0.941229
HD.15G0012580	HD.13G0012100	0.981531
HD.15G0012580	HD.15G0010970	0.958555
HD.15G0012580	HD.02G0028390	0.947791
HD.15G0012580	HD.01G0009970	0.995175
HD.15G0012580	HD.06G0024750	0.976772
HD.15G0012580	HD.02010440	0.970044
HD.15G0012580	HD.1403216	0.976294
HD.15G0012580	HD.06G0029950	0.977522
HD.15G0012580	HD.09G0024130	0.968925
HD.15G0012580	HD.06G0037380	0.994688
HD.15G0012580	HD.01G0004750	0.980384
HD.15G0012580	HD.1203243	0.998946
HD.15G0012580	HD.1306622	0.999185
HD.15G0012580	HD.09G0010900	0.949349
HD.15G0012580	HD.05G0014040	0.987695
HD.15G0012580	HD.13G0012960	0.962349
HD.15G0012580	HD.15G0008300	0.995347
HD.15G0012580	HD.02G0015500	0.975653
HD.15G0012580	HD.01G0025390	0.971283
HD.15G0012580	HD.04008316	0.996782
HD.15G0012580	HD.04G0015390	0.991288
HD.15G0012580	HD.01G0003780	0.957326
HD.15G0012580	HD.03G0015070	0.999706
HD.15G0012580	HD.13G0019970	0.96445
HD.15G0012580	HD.11G0025540	0.985977
HD.15G0012580	HD.11G0007830	0.995292
HD.15G0012580	HD.14G0013220	0.990463
HD.15G0012580	HD.15G0009350	0.949947
HD.15G0012580	HD.08G0006210	0.989677
[truncated: 587,294+ more rows]

## Sheet: Table S8
Table S8. Fluorescent quantitative primers of key transcriptional factors in tea plant.
Purpose	Primer name	Forward primer sequence (5'-3')	Reverse primer sequence (5'-3')
Real time PCR	CsCBF1	TTTTCATGGACGACGAGGCA	ACCCTCGTACCAGTCTCCTC
	CsDREB	CGGCCATCTTTGGAGGAGTT	AAAACCGCTTCCTCGTCCAT
	CsRAP2.3	GCGATCATCTCCGACTTCGT	TTGTTTGGGCTTGCGAGTTG
	CsERF4	GGCTTGGTACCTTCGACACA	AGGAATCCACAGTGCTGCTC
	CsERF4.2	TCCCTACCCCATCCGAACTT	GACGATTCGACGGTACTGCT
	CsWRKY41	TGAAGAGCCAAAACCAAAACCA	ACCCAGGTCCAAAATTGGAGAA
	CsbHLH162	TTTCAGACCCTCCAAGGACA	GTCCGCCTTGCCTTCAATTC
	CsNAC2	TGCTTGGGCTCACTTTCTCA	ATTTTCTCGATCCCTCGGGC
	CsLOB38	GTTCAGACAGTCCTCCGTGG	GCGATGATGAACATGGCGTT
	CsbZIP53	AGCATGGTAGCTCGTCATCG	AACCTTGATCGCCTTGCTGA
	CsSOD	TGGTGAAGGCTGTCGTTGTT	GGTTTAAGCCCAGAGACGCT
	CsAPX	GCCTCATCGCTGAGAAGAAC	AAGTACCAGCAGAGTGCCAT
	CsGST	TGCACATGTGTGGAGAGGAT	ATACCCACTGTGGCATCCAA
	CsGR	CGTATATATCAGAGCAACAACGC	GAATTGGTCAAGCCGCATTG
	Csβ-actin	GCCATCTTTGATTGGAATGG	GGTGCCACAACCTTGATCTT

## Sheet: Table S9
Table S9. Antisense oligonucleotides used in these studies.
Purpose	Primer name	Primer sequence (5'-3')
AsODN- experiment	AsODN-CsGST1-1	ACGTGCCATGGCTCTGTCAT
	AsODN-CsGST1-2	CAACAAGCCTTCCATAGTGC
	AsODN-CsGST1-3	TCAGGAGCTCACATGCTTCT
	AsODN-CsGST2-1	GGCAAATGGACTTGACCATG
	AsODN-CsGST2-2	TCAGGCAACAAGGGATTATG
	AsODN-CsGST2-3	ATCCCCGAATTTTGCCCAGA
	AsODN-CsGST3-1	TGGGCTAACCCAAAATCCCA
	AsODN-CsGST3-2	ATCTTCTTCAATGTATTCAT
	AsODN-CsGST3-3	AGCTCTTTCCTTCTCATCTC
	AsODN-CsGST4-1	GGTGTTTGTGTAGGATAGCA
	AsODN-CsGST4-2	CATTTTCAGATCCTTCTTTC
	AsODN-CsGST4-3	GAGCTGATTCGAGGTAATCA
	AsODN-CsGST5-1	CAATGAACTCATACTCCACA
	AsODN-CsGST5-2	TCTTCTCCTTCAGCACTATA
	AsODN-CsGST5-3	TCTTCTCCTTCAGCACTATA

## Sheet: Table S10
Table S10. Primers used to construct of CsGSTU7 expression vector
	Primer name	Sequence ( 5' →3' )
Gene cloning primer	CsGSTU7-F	ATGGCAAGTGAGAAAGTAAAGC
	CsGSTU7-R	ACCTTTTCTGGCAGCAGCAATG
pBI121 construction primer	CsGSTU7-F	ACGGGGGACTCTAGAGGATCCATGGCAAGTGAGAAAGTAAAGC
	CsGSTU7-R	GGACTGACCACCCGGGGATCCACCTTTTCTGGCAGCAGCAATG
